# Supplementary material for: Genome-wide analysis of WRKY transcription factors involved in abiotic stress in Lonicera japonica
Source: Front Plant Sci. 2025 Aug 14;16:1653750. doi: 10.3389/fpls.2025.1653750 (PMC12390993; doi:10.3389/fpls.2025.1653750)
Supplement: Supplementary Table 1 — The primers used in this study. [file Table1.xlsx]

## Sheet: Sheet1
NAME	SEQUENCE(5’~3’)
LjWRKY10-F	AGATGACCCGCCAATGTAC
LjWRKY10-R	ATCTCAAGGCTCCCTGTGC
LjWRKY13-F	TGCGGGTGAATGAATCTGT
LjWRKY13-R	CTCGTTTGTTTGCTGGTGG
LjWRKY16-F	CGGCGACTCCTAATTCTTC
LjWRKY16-R	AAACGCAAACCTCGGCTCT
LjWRKY17-F	CACTTGTACCCAAGCCTCC
LjWRKY17-R	GTCCCAACATAGCCACTCA
LjWRKY22-F	TTTGTTTGGTGCGTGGAAT
LjWRKY22-R	CGACGGAGCTGAATAATGG
LjWRKY29-F	CCCATCGACATACGCAAGG
LjWRKY29-R	CGAATAACAACCACCACCC
LjWRKY31-F	CTACTTCAGATGCACGCACAA
LjWRKY31-R	AACCCAATCTCGTCAAACCTA
LjWRKY36-F	AGGCTATGATGGTGAAGGA
LjWRKY36-R	AAAGGAATGGAGCAATGAC
LjWRKY41-F	CAACCAGCTCAAGAACCAC
LjWRKY41-R	TGCAAATCAAACACGTCCA
LjACT7-F	CCCTAAAGCCAACAGAGA
LjACT7-R	CGACCACTAGCATACAGAGAA
