# Supplementary material for: Genome-wide analysis of WRKY transcription factors involved in abiotic stress in Lonicera japonica
Source: Front Plant Sci. 2025 Aug 14;16:1653750. doi: 10.3389/fpls.2025.1653750 (PMC12390993; doi:10.3389/fpls.2025.1653750)
Supplement: Supplementary Table 2 — CDS and protein sequences of LjWRKYs. [file Table2.xlsx]

## Sheet: Sheet1
genelocus	geneID	CDS	PROTEIN
Lj1C16T16	LjWRKY1	>LjWRKY1ATGGATGACTCAAAGATCTCAAAAGATAATTCATCAGATGAAACTCAAGCTTCCAAGAAAAGGTTTAGTCTTACTCAACTACTCAATTTTGTTGAAACTTTCTCATAGTTTTGCATTGTGTCCTTTCTTCCTTGTATTGTTTCAATTCAATGTTAATACAGTTTAGCACTTTCTTTATAAAAAAAATAAAATAAAAAATTATTTGTTCTCTTTGTGTTCCACGGTTTGTAATAGGAAGGTGGTTAAAAAGACTGTAGTGTCAGTGAAGATTGAAGAAAATCACGAGGGAAAACAGAGGAGTGAAGGTCCACCTTCTGATTGTTGGTCATGGAGGAAATATGGACAAAAACCCATCAAAGGATCTCCATATCCAAGGTATTCATTTCCTTTC…	>LjWRKY1MDDSKISKDNSSDETQASKKRFSLTQLLNFVETFS*FCIVSFLPCIVSIQC*YSLALSL*KK*NKKLFVLFVFHGL**EGG*KDCSVSED*RKSRGKTEE*RSTF*LLVMEEIWTKTHQRISISKVFISFPPLLSS*LALHYFSPFPFHYYKLTFLPQEKQLYSPLSHVSASKFK*ITDFLFPHYMESFPQLVQNCLSFFLPSCVYW*NCINDGPLPV*DIRAYMIVCKN*NYATIFFWGL*FNSGKSLVRLPTPLHSLDSN*T*LWILFLSHVLFDECHLIGAEGTTDAAHQRVAQQKNK*KDAEQILQCSSSLTPLIITILTLPLPPSTNPKIRPKPIPQPQNKNQNKSKSKNKNIP*PTMKVQVKITFTTVNLHLIAL*T**LITMKR…
Lj2C58G9	LjWRKY10	>LjWRKY10ATGCTTTCTAAAACCGTTAAAGGCGAAGAAGGATCGATGTTCCCCGAGGATCTAGTTATGAAGATCTTAGAATCATTCACCGAAACACTTTCAATTCTAAAATCTACAAACTCCGACGAGGTTTCTCAATTTCCGGCAGGTTTGGGTTGCCGGAAATATGAAGATTCTGGCGAAAGTAGCAAGACTTCGGTTAAAGATCGGAGGGGATGTTACAAGAGAAGGTATTTATAATTGATTAGTACTTTGATGGTAATTATAATTACTTGTTTCTTTTGGGGGTAATTTAATTAGTACTTTGATGGACCCAACTTCATAATTCATATATATATATATATATAGTTACGTTGTATGTGGATAATATTCAATTCGTAGGACCTTATTGGTTAGTCG…	>LjWRKY10MLSKTVKGEEGSMFPEDLVMKILESFTETLSILKSTNSDEVSQFPAGLGCRKYEDSGESSKTSVKDRRGCYKRRYL*LISTLMVIIITCFFWG*FN*YFDGPNFIIHIYIYI*LRCMWIIFNS*DLIG*SKSIIEMFVFE*QLCPFSHP*LLNLNVNLHLLTSFVVGFVVYFRLIQLLTE*STISLIKLHIIYIYIYIEKCY*QMVYHIWHEQEDIPNNNKTYSHID**WICMEKVWTKINPQYQSPKVNFIFVSSFFLLEWKILKSKANVLFVWNMLIYIINRMIINNQ*NFKTAKMVISLLLHQMHFQDL*QPRLYYLQFILFVQNTNQKAL*VIASQPFTTR*LIF*FIKIYSNSISEIYLYIVCHADFKLMCRNYYRCTHKFDQGC…
Lj2C66T4	LjWRKY11	>LjWRKY11ATGACCTCTTCTTCATTCACTGACCTTCTTTCTAATAACAATAATGAAAACTCACATGGTCTTAACCAGGAATGGAATCTTAATTCCGAAAGGAGTGGAATTGAAATTCCGAAGTTCAAGTCATTTCCACCTCCTTCACTGCCAATCTCTTCTCCTCCTCCTGTTTCTCCCTCATCTTATTTCTCCTTCTTGGATTCCCCCGCCTTTGTTTCCCCTTCCAGTGTAAGCCTTTTTTCACATCTATGTAATTTCTTTCATCTTCTGTTTCATAATTAAGATTTCTTTTTTTTTTTAATGAATTATTATTGTTAATGGACTAATGGGTTGATTTGTTTCAATTTCAATTTTGTTTTGTGTAGATATTTCTCTCTCCAACTACTGGAAACTTTC…	>LjWRKY11MTSSSFTDLLSNNNNENSHGLNQEWNLNSERSGIEIPKFKSFPPPSLPISSPPPVSPSSYFSFLDSPAFVSPSSVSLFSHLCNFFHLLFHN*DFFFFLMNYYC*WTNGLICFNFNFVLCRYFSLQLLETFLGRVPRRRKESILISLSNNLK*SLMHHPFLQTGLPWYVLLLTYKFSFNFFYSLKFTVSL*LFPCFNFMGKHIFPLLLFLRSIIKLK*PITIPFINKARSHTTSRQFFLNLFV*NPLLKQEESLQRQQEGWLFNKPTNQNDFSVEKSKVKTETAPIRTFSPEIATTQPNIHYSQPSHCSREQRKVEDGYNWRKYGQKQVKGSENPRSYYKCTFPNCPTKKKVESTLDGHVTEIVYKGTHNHLKPQSTRRSSSHSYQGHGGN…
Lj2C105G12	LjWRKY12	>LjWRKY12AAGCGTGAATTATGCAGGTTCAAAGATAATGATTTTTGAGTTCAAGATTTGAACTCGTATACCTAGGAGTCTAAACTCGAAGATTTTGCAAGTAAGTACTTCTATAAGATGGAGGTTAAAGAGGCAGAGAGGACTGTTATAGCAAAACCTGTTGCTTCAAGGCCTAATTGTTCCACTTTCAAGTCCTTCTCGGAGCTACTTGCTGGTGCCATTAGTGGATCTCCCTCTAATGTGTGTGCTGAAAATGCGGTCAGTGCCATTAGACCAAAGACTGTGAGATTCAAGCCAGCGGTTGGCGGTGATCTGGTTGAGCCGGTTTCTTCCCAGGTACCCTTTTGGGCTGTTTGATTGCACTACTTTCCACGGAAAAGTCCCAAGATTCTGTCTTTT…	>LjWRKY12KRELCRFKDNDF*VQDLNSYT*ESKLEDFASKYFYKMEVKEAERTVIAKPVASRPNCSTFKSFSELLAGAISGSPSNVCAENAVSAIRPKTVRFKPAVGGDLVEPVSSQVPFWAV*LHYFPRKSPKILSFFWCLIVFKVSISMLQLALS*FFPFSMRSPKRISH*VVLFHAKVVPSKTISKNSIIIHLD*SNAPLDVLYFQKSFLLIPMASNNFRLRCLNVQLPIHLIRSLNQTASPPYYTNHWQSLSQRLLFLSLQIWSVSLSLSLSTFMQEICFPQCTSFFLSRETQILVTNKH*LRLSLECNLQTILINICTNPNQILTRIFLKIFHHKQNLRK*LRHQR*GQRTWKMTLYLYHPQVPRTALHMMDITGENMVKNKSKGASTREVTT…
Lj2A170T35	LjWRKY13	>LjWRKY13ATGGATACTATTTGCAATTGGGAACACAAGGCACTAGTGATTGAGCTGAACCAGGGGATGGAGCTAACCAAGCAGCTAAGGCTTCACCTGGGCTCAGCTTCTTCTTATGAAACCCAAGAAATGTTACTACAGGGAATTTTATCTTCCTATGACAAGGCTATGTTGATTCTCAACTTGAGCAGCTCGACTTCCCAGCAGCCACAGCTTGTGGGAACTGCAGCCGGCTTTCCGGAGTCCTCTGTTTCAGCCAACGCCAGTCCCCGGAGCACAGAATTCGACAAGGGGTTTAAGGATCAACAGGAACAGAAAGACGTATCAAAGAAGAGGTGGATTTTTTTATTTTTTAAAGATGTGATTCTCATTTTTATTAAGTTTGGATTTTGTTTGGGT…	>LjWRKY13MDTICNWEHKALVIELNQGMELTKQLRLHLGSASSYETQEMLLQGILSSYDKAMLILNLSSSTSQQPQLVGTAAGFPESSVSANASPRSTEFDKGFKDQQEQKDVSKKRWIFLFFKDVILIFIKFGFCLGECQIC*WFVEIEDFAESYCQHGQNK*GFALRMGWRDQMMMGIVGGNMGRKTF*VLHIPGEIYNYII*VHNKYTLLSHMSHTLRQFIYIYILFIYL*LFNAEQ*PYNTIVVLVDIRN*NIIVVHTSIRDWRKESCNS*KLIRDYS*KYRYFFLGA*TTLAVHAC*KLV*CSC*FSAVVRTCRIKKRPSP*LTKDLLFIEFKKFRGSNLRVNESVDYSSQQSKA*F*IIIY*INQLTSLVSIRKTNKLNIIM*LKTKHRNTR…
Lj2A178T49	LjWRKY14	>LjWRKY14ATGGAAGATCATTGGAGTTTGCAAGCTGTCGTAGGTGGATGCAACAACGCAAATCACTTCGCCGACAACTCTTCAATGGATATTAACCTCATGGACGACTATGTTGTTGATGATACTACTCTTCTTTTGAGTTACCCTTGTATTTTTGAAAGCGCTAATGAATTAGAGCAACTCTACAAGCCTTTCTACCCTCTAATTCCCTCTCTCCCCATAGATTCCAAGGAATCGGTAGAGAAGCTTCCCTCCAGCTCCACTGCCAATCTTGTAACTACTGATCCTCCAAGTACCAGTACTACTGCTGCTCATGCATCTAAGTACAAAAGAAGGTGAGCTTTGAATATAATTGTACGTTTATCTTTTTTCCAACAATCCTACACTACACGGTTACAT…	>LjWRKY14MEDHWSLQAVVGGCNNANHFADNSSMDINLMDDYVVDDTTLLLSYPCIFESANELEQLYKPFYPLIPSLPIDSKESVEKLPSSSTANLVTTDPPSTSTTAAHASKYKRR*ALNIIVRLSFFQQSYTTRLHQHNLKLVRLKT*TFKLGNGLLPLKYSHRFKNGLT*KIAIYIYIYLEVFRGIMSKLIVLNFGFANRKNQQKRVVIQVTAEALSSDVWAWRKYGQKPIKGSPYPRYNLQH*ILILCTN*INKV*SN*KKKKKSLKQSLKENNHTHYIYIGNSLQI*LRPTNHGPIRSR*IYLCMLTKLLK*RLFFW*ICRSYYRCSSSKGCLARKQVEQSCSDPGMFIITYTAEHSHTQPTRRNSLAGTNRNKPKSPLSAEPDLPKPKDSTS…
Lj2A266T56	LjWRKY15	>LjWRKY15ATGGAAAGAGGATGGGGTCTCACCCTCGATAGTTCCGATCGCTTTTTCGTCTCCGGCTTAAACCCCCGGTTGAACCACGCCAAGTCCGGTATGTTTTCCGGAAACGGCTTTCCGGTTAATTTGAATTACAAAGAAGAACCGGCCGGTTCACCACCGGTTGATGACAACCGGGTGCCTATGAGTGAGGTGGACTTTTTTTCCAGTAAGCCCAATGAACACGTTGATTCGAAGTTCAATAATATTATCGTCAAGAAGGAGAATTCACGAAATGATGCCAGTCCAATGAATGATTTGAATGTAAATGTAAGAATTCCATATCAGTCATTATTTTTTATTCATAATTCATTCTTCTTGAATTTTTGTTATACGTACAAATTAATATTGTCTCTG…	>LjWRKY15MERGWGLTLDSSDRFFVSGLNPRLNHAKSGMFSGNGFPVNLNYKEEPAGSPPVDDNRVPMSEVDFFSSKPNEHVDSKFNNIIVKKENSRNDASPMNDLNVNVRIPYQSLFFIHNSFFLNFCYTYKLILSL*TDVRT**YLMTTR*ILLH*FVE*IFLRIYTLL*LYMFVFLS*FN*LILI*FCKYRLVCTFLLLLTREVINLLWMMESHPTVMIHDLKIR*LIKTNYI*TY*NC*FSVISMIIFCTKIYVFNFFVKFCF*MFQLAQLQIELEKMNTENLRLRGMLAQVTNNYSSLQMQMVTIMQQQQNSATDGTQQHKVN*IKHYLSTPIVYIKSNKTKK*F**FSFTYLEQVIEGKLGDKKDQVRQFIDLAPSRAPETDEASNNTTSEE…
Lj3C833T11	LjWRKY16	>LjWRKY16ATGGAGAAGAAAATAGAGAAGGAGGATTCAAATACTAATAATAATAATCCGATGGCGAATTTGGCATTCTCCGATCAGATGAGCTTTAATCTGCCGGGAATATTCGACATGCCATGTGACGGTGAAAAAGGTTCTCTAGGGTTCATGGAAATGTTAGATTACGGTTCCAATTCGTTATTCGATATGCTCCAGACTTCTTCTACTCCACTCCCCCTTCCTCCTCCTCCGATTCCTTCGCCGGCAGCTTCCGCTATGCCGGAGTCTTCGGAGGTGGTCAACACTCCGGCGACTCCTAATTCTTCCTCAATTTCTTCGTCTTCGACAGAAGCGGCAAATGACGAACAACAACAACAGAGCAAAACAGTCGAAGATGAAAAAACTAAGAAACAG…	>LjWRKY16MEKKIEKEDSNTNNNNPMANLAFSDQMSFNLPGIFDMPCDGEKGSLGFMEMLDYGSNSLFDMLQTSSTPLPLPPPPIPSPAASAMPESSEVVNTPATPNSSSISSSSTEAANDEQQQQSKTVEDEKTKKQ*APSPLCFSL*NFSIYIYIFVSIYEVKIILISGKRVKAREMWLMDLLLCMISSLVWIV*IIIKT*L*ILYITFDSIILFERVIVILWKQINEMNN*NLQVEGEKEESKKAKRAEVCVYD*E*S*SLG*WI*MAKIRPKSC*KQPFPKVHYNIYIYIMILLRFD*TKNVIQLIRSVTLKLL*FD*ILYGHAFCYCRSYYRCTTAACGVKKRVERSCEDSSIVVTTYEGTHTHPCPVTPRGSIGLLPETANFGGGGCGGSGG…
Lj3A910T41	LjWRKY17	>LjWRKY17ATCAGGGTCTAGATCCTTGGCTTATATAGTCAACTAATACAACACAATTCTCATTTGCGTAATTTTGAGAGTTTTTAATGGAGAATTCAAGTGATTGGGAACATAGGAATCTGATCAATGAGTTGAAACAAGGAAGAGATTTAGCTAAACAGCTCCAAATCCATCTAAACAAGCCCAATTCTTCAAATGCGATGCGTGAATTTTTGGTTCATGAGATCCTCAACTCTTACGACAAGGCATTTTCGATGCTTAATTATAATACTGGAATAACTGTTGAGACGCAATCAGTAGGTACAGCACCTATTGGGATGTTAGAATCGCCGCAATCTTTGAGCTGGAGCCCGCACAGTGAAGATTCTGACCGCGATTTTAAGGATCATGACAACCAAG…	>LjWRKY17IRV*ILGLYSQLIQHNSHLRNFESF*WRIQVIGNIGI*SMS*NKEEI*LNSSKSI*TSPILQMRCVNFWFMRSSTLTTRHFRCLIIILE*LLRRNQ*VQHLLGC*NRRNL*AGARTVKILTAILRIMTTKMSRKRGKIMTRIYRSRPVKELICLFVILSWYWLSYCSLCVWHAHIIYIVREMVFVPIFQLGNPVWCIYIQLLLL*LKNTAFQCALFEFMKPVNLSFSIFYSFCYEKE*PLAGSINAICTFKC*IPS*IRES*HVIRLSTTRNCYK*ISIYVLVL*S*SVER*VRRVDRVL*FLHCN***IYCHTTIFKCQY*FLNEKLNDKICFVAESQCQDGHNECKFAKGQDLKGLWMMVLIGGNMGKRTFLVPNILGMYTNILSLYE…
Lj4C766T4	LjWRKY18	>LjWRKY18ATGGCCGTTGAGCTAATGACAGGATATAGTAACAACAATTTCATAAACAAAATGGAGGAATCTGCAGTACAAGAAGCTGCTGCAGCTGGCCTAAAAAGCGTCGAGAATCTCATCAGATTACTCTCACGATCTCAAGAACAACACCTACAAAAGACGCAACAACAAAATCCTAGTTTTACTCCAATGGAGTCCAACTCCGATTACAGAGTCGTTGCCGATGTTGCCGTAAACAAATTCAGAAAATTCATTTCGTTACTGGACCGATCCAGAACAGGCCACGCTCGGTTCCGTAGAGGTCCGGTACCTAACCAACCTAATGAGAATAATAGCCTACCGGACCGCGATGTTCCGATTCCGATTCAGATTCAGAATCAGAATCAGAATCAGAAT…	>LjWRKY18MAVELMTGYSNNNFINKMEESAVQEAAAAGLKSVENLIRLLSRSQEQHLQKTQQQNPSFTPMESNSDYRVVADVAVNKFRKFISLLDRSRTGHARFRRGPVPNQPNENNSLPDRDVPIPIQIQNQNQNQNQGPVSSVPKVYCPTPIQRLPPLPYNHHHQLVKTGSIERKEPATTINFASATASQANSFMSSLTGDTESLQPSMSSGFQITNLSQVSSAGRPPLSSSSFKRKCSSMDDSAVKCSGSSGRCHCHKKRYERN*EMFATANF*VMCLIDLKILLIDCLIQEIKDEESSESTGDKHEDV*YSTGRLLVEKVRSKADQRFSSSTVSLQFNKLPQVDFPM*N*SKRPALFDYLRMLLACD*SKNLTCFFFFFFLILYRVSRPTFSYF…
Lj5A80T53	LjWRKY19	>LjWRKY19ATGGAATACACTAGTTTGATTGATACCTCATTGGATCTTAACACCATTAATCCTCTCCAACTTCTCATCCAAACTCCAGTAAGTTCTCTCTCTCTCTCTCTACATATAAATAAATGTGTGCGCCAACACTTTCTTTGACAAATAATTGATTGCTAATTTTTGACATTCTTTAATTTGCTTTTAGAAGCAAGAGGTGCAAAGCAATTTCATTGACCCTGGAATGAACATTTCGGTTAAAGAAGAGGTTAGTCTTTAATATATTTATAGCATCTTCCATCTTGTCCTCTCGATCTAGCTCACTATTTAAACTTTTTTTTTTTTTTTTCATTCGCCAGTAAATCCACATCTAATTCATATGAATAAATTGAGTCACAGAATCAATCCCAATCC…	>LjWRKY19MEYTSLIDTSLDLNTINPLQLLIQTPVSSLSLSLHINKCVRQHFL*QIIDC*FLTFFNLLLEARGAKQFH*PWNEHFG*RRG*SLIYL*HLPSCPLDLAHYLNFFFFFSFASKSTSNSYE*IESQNQSQSRSEIINLSIFLPHPKRTIT*TKQATT*FKVTSKAQPSNQSLSFFDEKEIDEQPSN*PFFIQSFGVVQTDALLEELNRVNTENKKLTEMLTVACENYNALHSQMMDYISNNPGLDTSNSPFRKRKSESTTNIIVNNNNNDGRNAMSESSSSDEDSCKKLRREQIKAKISRSYVKTEASDSSLVSTKLTLKTSQNTKTESKPTIIL*LKTKSINGLN**IKVYIIIIIIIYSL**SSNSLITCVYTDSEGWISMEEIWPKGY…
Lj1A60T58	LjWRKY2	>LjWRKY2GGTGGTGAAATGGAGGAAGTTGAAGAAGCTAACAGAGCAGCTGTAGAGAGTTGCCATAGATTAGTTAATCTGTTATCTCATCCCCAGGATCAAACTCAGTATAGGAATTTAATGCTCCAAACTGGTGAAGCTGTGTTTAGGTTCAAGAGAGTTGTTTCTCTTCTTGATTCTGGTCTGGGTCATGCTAGAGTGAGAAAGGTCAAGAAAAGTCAAACCATTTTCCCCCAAAACATTCTCCTAGAAAACCCAATTCCAAAAACTGACTATCAATTCAAGCCCCTTCAGCTACTTCCTATTAATTCTGTGGAGAACAACCCGATTCAAGAAATAGGTCCAAATGTTAGAAGTACTGTTGCCTTGGGAAACCCTTCATTCGAAACGAGTTCAAATG…	>LjWRKY2GGEMEEVEEANRAAVESCHRLVNLLSHPQDQTQYRNLMLQTGEAVFRFKRVVSLLDSGLGHARVRKVKKSQTIFPQNILLENPIPKTDYQFKPLQLLPINSVENNPIQEIGPNVRSTVALGNPSFETSSNGKNPLQIPQQALPSNYHFLQQQQQQQQLKAEMMYQRSNSGVSLNFDSSTCTPTMSSTRSFISSLSVDGSVANLDGNRFHLIGPAGSSDQNSFQQKRRCSGRGDDGSLKCGSSGRCHCSKKRSNFSPHPSFKFVDAFCIYS*SNVILFTLCSFDRKHRVKRTIKVPAISNKLADIPPDDYSWRKYGQKPIKGSPHPRYIIFL*FLNLPTVICCFVCDICAFKNILLRPIS*LFESRTF*KYIMSFHNSLHLKRGRKG*LI*C…
Lj5A114T30	LjWRKY20	>LjWRKY20ATGTTATTGTGGACTTGTCATGTTAATTGAACATTGAAAACAAGTGGGGAAAATAAGTATTCAACATGCATGACACACACACATTATATATATATACATTTATTTATTTGTTTTTTCCTTACATGCTGGCTTGCTTGTTAATTGTATAGCACTGAAATTAAGAAATTAACTGATTTTATGGGCATATATATAGGATGATGAGCTTGAATTGGCGAAAGCCGAAATGGGCGAGGTTAGAGAAGAAAACAAAAGGCTAAGGCTATACTTGGAACAAATGATGAAGGACTACCAAACCCTTCAAAAGCAATTCAATGACACCGTTCAACAAGAACCCAAGAACCCCACAAATCATGCAGATCAAGAAATGGAAGAGTCCGACCTCATATCCCT…	>LjWRKY20MLLWTCHVN*TLKTSGENKYSTCMTHTHYIYIHLFICFFLTCWLAC*LYSTEIKKLTDFMGIYIG**A*IGESRNGRG*RRKQKAKAILGTNDEGLPNPSKAIQ*HRSTRTQEPHKSCRSRNGRVRPHIP*PRTNFKH*PKQRHRKV*KREQK*SK**AR*RRVSARTRLQIRSVKN*KSRILSKPRK*LRRSEGRCRADLATTTS*******WFEDNEKWR*RSFTTESSQESQGFC*GSM*YAYGKHNYVMFFSSSILIVLFLF**LMLCVYV*R*MMDANGGNMDRRLQKEILAPELIIVALLLLPVQLENRYKLTNILKVHDHSIFVLVKGKTRAC*LLILVSM*MYTLSAVNVFSINKKKRYHYI*MHSGPRPVNFFFLGLVSCK…
Lj5C246T14	LjWRKY21	>LjWRKY21ATGGAATCACATGATAATCAAGTACAACAAGTCCTGCAGGAGGTACAAGATAATAGAGAAGAAGGCGAGCATGCAGGAAATGATTCATCTTTGAGCATATCCTTACAAGAAAACTCCAAGATGGAAGAGGTATGTACCCAGTACCCTAACAACCTCCCCTCTTCAGAAGTTTCTCTCTCTCTATATATAGGGATACTGTAACTATTTGAAATTAAACCAAGAATCAAATCCACACTCACACATTTATACTATGATAAGGACCAAAAATAATCATTAATAATACAAGTTATTTGTTTGCTTGTGCCATGAGTACGTGTGGATTTCATTCTTTCATTCTTTCTTAAATTATTAATGATTATTTTCGGTCCTTACACCGATATGACCATTTGT…	>LjWRKY21MESHDNQVQQVLQEVQDNREEGEHAGNDSSLSISLQENSKMEEVCTQYPNNLPSSEVSLSLYIGIL*LFEIKPRIKSTLTHLYYDKDQK*SLIIQVICLLVP*VRVDFILSFFLKLLMIIFGPYTDMTICFCLHIPCIGY*FLILDK*FNDAIVYILC*LCVLQMQMNKMKEENKELRKVIEKTMKDYHDLQMKFAAIAQNNQSKVINQTIYISSIKKLIAFISKSG*SSVSDSNHSKSLI*LF*FKILCFFPL*ILNQ*VLISIPTNSSSS*DFICKVTVFDYRKITKICINLHQTNTCSFLCTPYIVYMY*L*GFFLLEFRIQNSVCHSMVITTAGLKNQRELVQESWR*ITTKHHHPHHHH*NGRVN*GYP*GYKTMIIENNSKKEK…
Lj6C781T6	LjWRKY22	>LjWRKY22ATGGATGATAACGGAGAACTCGATCCGTCAACAGAGTTCTCCCCCGAGTCTAGCTGGACACTTACGGACGACGTTTACTTCTTCGGAACCGATAGAGAGAGCAGTATACTGAGAGAGTTTGGATGGAATCTTCAGCCGGAGTTGCGTTTTGGAGATTTTGATCGGATCGTACCTGAATTAACCGAAGGTGTTAGGGTTTCGTCGCCGGAAAGAAGTACTGTAAGTAGCGCGGCTCAGGCCGGACCAGTGGAGAAAGTCGATGATCCATCGATGTTGAATCAGTCCGTATCTTCGAGCTCATCGGAGGATCCGGCTGAGAAGTCGACGGATTCCGGTGCTGGCGGGAAACTGCCGGCCGAATCAGCGTGAGTGTGTCTGTCTGTGTGGAGT…	>LjWRKY22MDDNGELDPSTEFSPESSWTLTDDVYFFGTDRESSILREFGWNLQPELRFGDFDRIVPELTEGVRVSSPERSTVSSAAQAGPVEKVDDPSMLNQSVSSSSSEDPAEKSTDSGAGGKLPAESA*VCLSVWSTTASCCPCV*PPLFVLNLNCLFN*KLLIDVLTLFFFFPWLLFSWNKKAK*SVSIRSP*MSSCSYKWEWHLCDYRNIYIYIYIYMRVCIYSLEHRRYCGGKSAMAGLILSCWPQNNGAYVKRVKRGERRE*KTLCGNPCRHNQL*QKRIFKYTSYKITYSLSIFFYLLYIFKIFKIIIPYYIYYSNSNSF*LTMLYFYTYSREFLGASAIYLH*NRY*S*VHFIDIV*LYQLV*SFMEVALHYDWSRMSDFCLVRGIISNQ…
Lj6A783G44	LjWRKY23	>LjWRKY23ATGGAGGAGAACGAAGAATCGTCATCATTGAGACCTTCGTCGTCATCATCATCTCTCCGCCCTACGATCGCCCTACCACCACGGTCTTCTATGGAGAGCCTCTTCGCCGGCGGTCCTGGGGCGGCGAGTCCTGGACCTATGACTCTGGTCTCCAATTTCTTCTCCGAGAACGATCCGGACTCCGATTGCCGCTCTTTCTCTCAGCTCCTTGCCGGAGCCATGAATTCACCGGCAGTGGTTTCTGGATACCGGCCGAGCTTTCCGCCGGCGGATGATTCTTCATCAAACGGTAGAGATGCCGGCGGAGGCGGTGACTTCGATTTCCGGTTCAATAATAATAATCACCGGCCGTCCGGTTTAATTGTTTCTCAGCCATCGACTTTTACAATA…	>LjWRKY23MEENEESSSLRPSSSSSSLRPTIALPPRSSMESLFAGGPGAASPGPMTLVSNFFSENDPDSDCRSFSQLLAGAMNSPAVVSGYRPSFPPADDSSSNGRDAGGGGDFDFRFNNNNHRPSGLIVSQPSTFTIPPGLSPATLLDSPGFFPPAQVFQFPSFYRVYVCLY*GVSVSMWIACAYTC*F*NEE*FIVVLKLFLS*FLWISFNEE*IVTTYFVDFVLKLFLS*FLWISFNR*GNEIRV*FTINNMANLRLEMVQNLIVGLDLYN*RRGTWNL*LPFFLLVAEEPMLQCM**LIANFVFS*RRNFKKLPT*IFVPCHSQKTGHKIFVIVIGVDVLLSAFKFEHQ*KFEIKGLLECKVEKLLGKK**SFL*EVDIRNE*FAEMFTIFSPF…
Lj6A793T97	LjWRKY24	>LjWRKY24ATGGAGTCTGCTGCTGCTTCAGAAAAATCTTTGATTGGGTTTAAGATTAAGGAACAGAAGAAGCCTATGAAATCTAATGGCGACGACGAGGTATATATATAGCTAGCTAGATTTTCTCTTAACTACCTTATCCAGCCCCACTTTAATTAGAATTATATTGCGATCCTTAACTTTTGTTTTTTGTTTTTGTGGAGGATTGATTGTAAGTTAAGTTCCTTCTGGTAAAATTATGTGGATCGAAGTTTGGTTGGGGGTGGGGCCGGGGATCGAGTTGTTTAGCAATCCAATTCCGAGCTTTGAAATAAGTTTTCCAAACAAACCAAATTGCTTGTTGAATCATGTTCGATAATATTGGATCATTTTCATATATGTATATATTGTAAAAATAAG…	>LjWRKY24MESAAASEKSLIGFKIKEQKKPMKSNGDDEVYI*LARFSLNYLIQPHFN*NYIAILNFCFLFLWRIDCKLSSFW*NYVDRSLVGGGAGDRVV*QSNSEL*NKFSKQTKLLVESCSIILDHFHICIYCKNKKILMGVMIELILFGSGSTC*RCAQGGQQFSSVIT*WKRYSC*YKTGKLAS*LCCCSLYNNV*IDYRYTRNGKDHAFQENRK*DSFIYYHWLSLKKNKK*K*KSHYSLFDKYVPKTKRNSYFERYKSNRRIFS*FAFKFKD*GNSFPYPC*NVLRVV*VMDFIIGKDI*YYIVYMFSYNQFFNFYYML**LYNDYVL*EFIGP**FSLRFI*LFFILISVLFFLLLIKSIANNICRAMAQII*SHKLMIILKTAAKMNVFL…
Lj7A74G31	LjWRKY25	>LjWRKY25ATGGCTGTGGAACTCATGATGAGTAATTACAGGAACGATAACTTCGTCAACAAAGTCGAAGACAACGCAGTGCAAGAAGCTGCTTCCGGTCTTCAAAGCGTCGAAAAACTCATAAAAATGCTATCAAATTCGGAGCAGAACCAGGGATCTTCGTCTTCAATGGAGGATTTAGAAATGGACTGTAGATCTGTCGCTACCGTTGCTGTAACGAAGTTTAAGAAAGTCATCTCTCTTCTAAATCGAACCAGAACCGGCCATGCTCGCTTTCGTAGAGCTCCTGTACCTACTACTGCTGTCGCCAATTCTGCTCAAAAAAATAATTATAATACTGAAATTAAAGAGCCTAATGAAGTTATTTCTGAAACTAAAGTTTATTGTCCAACTCCTATT…	>LjWRKY25MAVELMMSNYRNDNFVNKVEDNAVQEAASGLQSVEKLIKMLSNSEQNQGSSSSMEDLEMDCRSVATVAVTKFKKVISLLNRTRTGHARFRRAPVPTTAVANSAQKNNYNTEIKEPNEVISETKVYCPTPIQQVPLIVQYQPENHLLKESGSKTISFAYSPAISRANSFVSTLTGESDSKRPGSSAFQICNLSRNVSSDKPPLSSSTTSLKRKCSSSGTAASGKCSGGSSGRCHCSKRR*ISLSVFLLKLQ**IC*GSNKFAFIFYFFEELR*LWTNFVELVDLIM*TSSLILQNC*LIFVTFEFTFGETESCE*RE*LGFRQ*A*S*LTYHRMITHGGSTDRNQLKDLHIQGINIYTNTISNTKKITIQSWVPTFFRYDSLFF*SEIANN…
Lj7A81T15	LjWRKY26	>LjWRKY26ATGGCTGTGGAACTCATGATGAGTAATTACAGGAACGATAACTTCGTCAACAAAGTCGAAGACAACGCAGTGCAAGAAGCCGCTTCCGGTCTTCAAAGCGTCGAAAAACTCATAAAAATGCTATCAAATTCGGAGCAGAACCAGGGATCTTCGTCTTCAATGGAGGATTTAGAAATGGACTGTAGATCTGTCGCTACTGTTGCTGTAACGAAGTTTAAGAAAGTTATCTCTCTTCTAAATCGAACCAGAACCGGCCATGCTCGCTTTCGTAGAGCTCCTGTACCTACTACTGCTGTGGCCAATTCTGCTCAAAACAATAATTATAATACTGAAATTAAATAGCCTAATGAAGTTATTTCTGAAACTAAAGTTTATTGTCCAACTCCTATT…	>LjWRKY26MAVELMMSNYRNDNFVNKVEDNAVQEAASGLQSVEKLIKMLSNSEQNQGSSSSMEDLEMDCRSVATVAVTKFKKVISLLNRTRTGHARFRRAPVPTTAVANSAQNNNYNTEIK*PNEVISETKVYCPTPIQQVPLIVQYQPENHLLKESGSKTISFAYSPAISRANSFVSTLTGESDSKRPGSSAFQICNLSRNVSSDKPPLSSSTTSLKRKCSSSGTAASGKCSGGSSGRCHCSKRR*ISLSVFLLVIDLLRF**ICIYLFI*GTSLVIDQFC*IG*LDNVNFRSNFTKLLINFCNFRIYVWGNRKLRMKRVIRVPAISMKLADIPPDDYSWRKYGQKPIKGSPHPRYKYIYEYD**YEKNYNPVLGSNIF*IRFTIFLKRSSK*YHSI…
Lj7A399T60	LjWRKY27	>LjWRKY27ATGGAGGGTTACTGCAGGTTGAATGCAGAGAATAGGTATGGGGTTGTACTTAGAGATGATCAAAAGAGTAGTGATGAATCCATCGGCCATCAAGATCAAGGTTGCTGTGAAGATGCTTCAAAGGTATATCTATATATTTATGATTATTATATCATTTAGTTGCTCATAATCAAAAAATTTCCCATGGATCAGAGATAAACTTTAATTTAGTGCTGGTTTGGTTTGAGTTTTGGTTTGTTCTTTCAGCTCGAAATGGTACTTTCACATGAAAAATTTGAACCTCATCAACTTAATTATGATTCAACCTCTCTTAATATGAGTTATAAGAGAATCCTAGTTTGAATTTATAATTTTAAGATTTTGGTGATGAACATAACTTGAACCAAACAA…	>LjWRKY27MEGYCRLNAENRYGVVLRDDQKSSDESIGHQDQGCCEDASKVYLYIYDYYII*LLIIKKFPMDQR*TLI*CWFGLSFGLFFQLEMVLSHEKFEPHQLNYDSTSLNMSYKRILV*IYNFKILVMNIT*TKQATKFMLIGL*DSLIIIFFEMVCCE*YICLILFVSDVCLSFFFSF*VYTSNYV*RISLTA*NIFSYIYTNLIMFSQN*FLHSGTSYLRLRSVTFS*SQI*SIY*LNLIIIESFLTKSHN*NSYK*IITCNYI*EV*EVFELSKIL*L*VF*FPLSQVLNFNLWYINSSVI*VVLWYIWLHNMMLPLKCLITS*SNELKQCT*CYIYIIKSVC*LSLHILF*LLIFKEDVLERDFIDLLALFCLY*CYFYFWVIFSLTVSFP…
Lj7A458T48	LjWRKY28	>LjWRKY28ATGCTCAAACTCGTACGCAAGCTTTGCCTTCCTCATCACCTACTATGGTTGCACAATCCAATTTCATCTGCCCCAAGCCCAACTCTGAATGAGCACCGAGTTTCATCTGTATCTAACAGTAACAGCACGTGTGTGGCAGAAATGGACCTGAAGAATTCTTCTGATCGTCGAATTGGACCCACTTTACGCATTGTTAGGACCCCTTCCACTGACGGTTACAATTGGCGGAAGTACGGTCAGAAGCAAGTGAAGATCCCTCAAGGTTATCGAAGCTATTACAAGTGCACATATTCAGAATGTTATGCTAAAAAGATCGAGTGCTGTGATCATTTTAATTGTGTCATAGAGATCATATACAAGGGTCAGCACAATCATGAGCCCCCTCGAAAA…	>LjWRKY28MLKLVRKLCLPHHLLWLHNPISSAPSPTLNEHRVSSVSNSNSTCVAEMDLKNSSDRRIGPTLRIVRTPSTDGYNWRKYGQKQVKIPQGYRSYYKCTYSECYAKKIECCDHFNCVIEIIYKGQHNHEPPRKVNYARESGLALSVVESNISNLATSSKEPKQEVPETYRQNSSGSDGNAEVIAKEQHVDEPEPKRRQVTLLSFWAILTHSPILLLFSIFT*FLRICNSTLTESHL*LHFPIGKVKKLCLQK*FDIKYGGKVKKKLYLFCFPIGSGKF**IVCNFIFHCLDNQSEEKQPSI*RCSV*TWQKTQVSCACSW*CWNLRRRL*VEKIWAKDGEGKSSSQVHICFSFF*FYP***CSFVRHNSSEFVGLVSSYMMLIHPS*WSVLQS…
Lj7C502T2	LjWRKY29	>LjWRKY29ATGAAAAGGGCAATGGATTTGGAGCAAGAAACACTTGTTAAGGAGATAAGCCAAGGGAGGGAGCTAGTAAACCAGCTCAAAAACAACCTTGACACAATTTCTTCTTCCCCACAAACTTGTGAGCTTCTCCTTCAGAAAATACTTTCTTCCTATGAAAAGGCACTTTCAATGCTAAATTGGAATGCTTTAGTGGGAGAACAATTGCCTCCTTTGAAAACCACCTTAGAGCCACCAAATTCCCATTCTGATGGAACTAGTCAAGGGAGTGAGAAAATTGACCAAGATTCAAGGGAAGACCACACCCAGAAAGATGTGTTCAAGAAGAGGTGAATTTTAGACCTTTGAAAAAAACCCATTTTGATGGTGTTATTTTTTATTTTATTTTTTGAT…	>LjWRKY29MKRAMDLEQETLVKEISQGRELVNQLKNNLDTISSSPQTCELLLQKILSSYEKALSMLNWNALVGEQLPPLKTTLEPPNSHSDGTSQGSEKIDQDSREDHTQKDVFKKR*ILDL*KKPILMVLFFILFFDSLNFVLNFGLNWLWV*NLQEVEFDKME*TSEHLLWKRERKSC**WS*LEKIWAERYPWC*FP*VREKFYVFLKSLGILKFIFGCIQVLYI*S*YTTWIYSGPNSNEYELLVCIILNLKIGNRIH*YL*STYNISKYKLLRI*KTVVIELIHVQSLGILFCLEGVLDLANFLQEKLFQKFTQCPTYFLTNKVVPC*LAK*NFYTVFGSYI*VPPLIYNHSKNNF*CSSRDPSFLSLSTFKS*WTKPPFIINMYMYIVRL*N…
Lj1A125T41	LjWRKY3	>LjWRKY3ATGTCCACCACCTCTTTCTCCGACCTCCTCGCCAACGATCTCACCTCCTCCACCACCACCCGACTCTCCGATCGCATCGCCGAGAGAACCGGCTCCGGCATCCCCAAGTTCAAGTCAATCCCACCACCCTCACTCCCTCTATCTCCTCCCCCCTTTTCTCCTTCCTCCTACTTCTCTATCCCCCCTGGTCTGTCCCCTGCTGAGCTCTTGGACTCCCCTGTTCTCCTCTCTTCTTCCAATGTAATTCCCCCCATCTTTACCTACCAAGCAATTAACTTTTCCCTTTTTCCAAATGTCTAATTTACTTTTCAAGACAAAACTAACTAGATATGTAACAACCAATTTGTTAATTTTACCAAACAGAGGTTTTTATTGAAATGGGTGTTTTTAA…	>LjWRKY3MSTTSFSDLLANDLTSSTTTRLSDRIAERTGSGIPKFKSIPPPSLPLSPPPFSPSSYFSIPPGLSPAELLDSPVLLSSSNVIPPIFTYQAINFSLFPNV*FTFQDKTN*ICNNQFVNFTKQRFLLKWVFLMCLL*SCPPGV*FYVY*TLLGISKF*VL*IKRVFLFD*IYADSAVSYYWVFSISCL*LEKQFQ*QPAGNQRGKEKLLRFLFPAPNKASLIIRNKLPISNKYNPNSNCILLFLCSIFVFIFLFVF*YLCCDCNLYLIDYVLIFRISNHGIIKNSQSKRVYH*RRTL*NPITPRCRNFPLR*RPFKQITITIIINHHSQ*ESRKDQRMGLIGGNMGRNKLKVAKIREVITSVHTPTAQRRRKLRGL*MGK*LRLFTRVIITIQ…
Lj7A731T27	LjWRKY30	>LjWRKY30ATGATGGAGGAGCTGAATAGGATGAACAAAAAGAACAAGAAGTTGACAGAAACCCTTGCCTCTGTGTGTGAAAATTACACTGCTCTAAGAAGCCACCTAGACAAGGTGATGCAGATGAAGAATGAAAGTGATCATGATCAACTTTCAAATTTGGGAAAAAGAAAATACGAGGAAGAAGAAGAAGGCTACATTAATACTTGTGGGAAGTCGTCTATTATTGGAAATAATAGGGGGTATAATTATGATCAGGGGCTTTCTTCACCTAATAAGAGACCAAAGGAAATCAGGACTAGTGTTTCCGGTGTTCGTGTACGTGTTGATCCATCTGATAAGAGCCTTGTAAGTTCTCAAAATATATCCTCGATCATCTTACTTTCACCTGTAAATGCA…	>LjWRKY30MMEELNRMNKKNKKLTETLASVCENYTALRSHLDKVMQMKNESDHDQLSNLGKRKYEEEEEGYINTCGKSSIIGNNRGYNYDQGLSSPNKRPKEIRTSVSGVRVRVDPSDKSLVSSQNISSIILLSPVNAFKFHRKYYM*YKFN*CCKRKFYTFIFFHIYLVQINCTRKISMAIFKLSTEQSQIYHLHKNNYSLNL*QCKN*YCVKLFWTTIYIYTLFFDLVRVPNKVILFFIRNALS*CNIILF*S*IRIFLMSTIVSTWFLISGYKSM*CKLYIMSYCSDANISSTTNIYVHNNFLNIIYM*NISTNFYQKI*LGSRLTTELKNIGSEINIYMSNIF*LYS*PTSRLIFLIKFGGDVLHMMNNIPTKFHQKIISKSVSNSPVRK*GP*…
Lj8A53T97	LjWRKY30	>LjWRKY30CCTTTTCACTCTCTACCCACACACAGATATATATATACATATATCTAAGCTTAATTTGGATAACCTCAAATTAACCCATGGAAAAATCTGTGCCAGAAAATTCCTCCAAAAGGAGAATGGTAATAACAGAGCTAGTTCAGGGCCGAGAATTTGCAACCCAACTTCGAATTTTACTTGATAATAATAAAAACAATTCCTTTATTGGAGATGATTGCTCTGTTTCTGCAGAGCAACTTGTGATGAAAATACTGGGATCTTTCACTGAGACTCTATCTGTTTTGAGTTCCGGTGATGGGTCCGCCGGAGGACGTCAGATTCCGGCGAGTGCTCAAGTGGGTTCGAGTTGTTCCGGCGATCGGGAGTCTCAGGATTCCGGCGAGAGTATGAAGA…	>LjWRKY30PFHSLPTHRYIYTYI*A*FG*PQINPWKNLCQKIPPKGEW**QS*FRAENLQPNFEFYLIIIKTIPLLEMIALFLQSNL**KYWDLSLRLYLF*VPVMGPPEDVRFRRVLKWVRVVPAIGSLRIPARV*RGRPWWIGEGVIREGETLILFIYFLYYFVLF*NGKIKVVLLAKLATI*IYIYIYF*YK***IWVVREKARGRGFNSEPPVNRHS*LWSKARILILSCL**FMLY**KVSTPIFGLFLVDY*INKCCGDYPFTLKQKEFIFNFSIFLLSNDSVILTYIINYYSKVCLLV*DLLY*L*LKKN*NIVYVTSQRF*LDKRSC*INLVLN*SRIKLFILFIRRLIFLSLHMFI*LMLFSHELRDCFKKRC*NVAITSDNDSFPLIK…
Lj8A53G91	LjWRKY31	>LjWRKY31ATGGAGGAGATAATCTCTTTGATCTTCCAAGGGTGTAAACTAGCCAAAGACCTTGAATCAAACCTACCCAACATAGCTAACCAACCCAACATTCTCTCTACTTCATTTGATGAGATTATTAGGGTTTTCTCTGGTGCGAGGGACCGGCTAAACACGCATAACGCTACAATTGCATCATATGGCGATCAAGAGACAACCCAACTAATTGGTGGAGTGGAGGAATGGCTAAGGTATAGTGCCACTCAACCAATGGATATAGTAATGCCTTACACACAAATTTTGGGGGATCAAACAAGTGGGTTCAACGTGCCGGAAAGTAGTGGGATGAGTGGTGGTGGTGGTGGAGGGGTGGCTCAGCCGCCAGATGTGGCAGATTCCGGCAGGGGAACT…	>LjWRKY31MEEIISLIFQGCKLAKDLESNLPNIANQPNILSTSFDEIIRVFSGARDRLNTHNATIASYGDQETTQLIGGVEEWLRYSATQPMDIVMPYTQILGDQTSGFNVPESSGMSGGGGGGVAQPPDVADSGRGTSSLQRTRRR*ETSKLVNVCVFSSALGVSM*NQRKKG*SCKNILDLINISLLT*NIIYIYIFYFPLSTMHAFHI*SKVRICITK*LILVS*DKLDLTSS*LAVLKICLRTKKLVHI*QTIT*LDSV*YWIREMLNFGIYIYI*QV*ISSIIIYVCTY*VVNCLSVFNTTSNFEICSSLIKFVLKI*FFFSFEICAKFVTFLLLTLNNTTHFVPCLFSSWRKKKNSSDNFLIFFQPKSILIEK*NKIHTQLRFS*YKNLKII…
Lj8A99G63	LjWRKY32	>LjWRKY32ATGATGGACGATAGATTCGACAGCTACCCAATTGTTAATGAACAATATGATGATGCCACAACTACGCCGGAAAACGTAGCTAACTCTCCCGTCTCCGGCGACGACACAACGGTGACCAGAAAGAGGTTGGTTCTCGATAAATTTATGCTGTCACCGAAATATGACGTGACATTCCCGGTGGATGTTTTAACTGGAAAAAAAAAGAAAAGGAGTTGAGGTTTGTTTTTGTTAATTTTTTTTGTTGTCATTATTAATGGGCAATAGGAGGGGTTTAGGGAAGAGAGTGATGACGGTGAAAATGGGCGGCGGCGTGGATGGGACACGGATCAAAGGAGAGGTATATCCACCGACGGATTCATGGGCATGGAGAAAGTACGGTCAGAAACCCAT…	>LjWRKY32MMDDRFDSYPIVNEQYDDATTTPENVANSPVSGDDTTVTRKRLVLDKFMLSPKYDVTFPVDVLTGKKKKRS*GLFLLIFFVVIINGQ*EGFREESDDGENGRRRGWDTDQRRGISTDGFMGMEKVRSETHQRISLPQVYIYVCH*HFPNSF*NGA*FNLISSSFFFLYN*YNRSVDLGNPTRGSIKVPSGQS*DLIDLNTLRK*L*LSFRSFELKFESLFNSTFKNN*SSS**KK*MFRNGWCRAYIVNYLLKTHTHTHYPLTKYHYSY*HF*FVNDAHFGRQNT*DLLGCSSNYELNNL*LSNLQKFYLLVFGV*IEQL*I**FKLIHKNLN*VISSKT*NCLILELDNSFQLYFLRRSCFYP*C*CS*TKILNNIEQ*RTCFHSNNRN…
Lj8A126G70	LjWRKY33	>LjWRKY33ATGGCCAGAGGTAGTGGACTCTCCTTTGATCCAGATCCCATCGCATTATTTCAACACAAACCAACAATTATCAATTCTTTCTCCCACCACCGGAGCCACCGCATGGATGATCCCACCACTATCCAATTCCCTGTTAATCTCAACTGTCCCAGAGATCGTGACGATGACCAATCCCAGCCGTCCGATGACAAACAAGCTGTGGACTTCTTCAAGAGAGATGACCGCGCCATCACTGCCGCCCCCGCTGGCGACCGCGCCACCACCACTGAATTCGCTTTCAACGTTAACGTAAGCATTAATTCTACAGGCGTTCAGTTTTCTGACTCAAAATGGGTGCGCAAGAGTGTATTGGTCGGTGAGAGCGGAGTAATAAAACTGTGTCCCATCCAT…	>LjWRKY33MARGSGLSFDPDPIALFQHKPTIINSFSHHRSHRMDDPTTIQFPVNLNCPRDRDDDQSQPSDDKQAVDFFKRDDRAITAAPAGDRATTTEFAFNVNVSINSTGVQFSDSKWVRKSVLVGESGVIKLCPIHQ*MNC*RINLSHFLSPVLIFSFFDRCVR*VKSDY*IVNCV*IIYCRLV*IFSPEIRLVISQ*WMMVYLQTPMIKELKVR*EFPFLLFIYVKLNIDFYALNSATPK*IHPKCFQLKNHLLIFLIQTTFSVAKF**PLPPYQIVSHKFQFNPLYNLLFIVKFSTFIKFQKKKKKKEYQIEAYLKRSQTINL*P*YVI*LYRKINDSF*TCTQLFAVNNILKV**RCN*IEK*VDIVSGPDHYMVGTLELWAKISQHYYTLI*…
Lj8A134T72	LjWRKY34	>LjWRKY34ATGGTTACCTCAAAGGAAGCTGGGTCATACGAAATTCATTCTGATCAATTGCAGAATACCGAGAACCCCAATTCTGGATTAGATGAATCAGCATCCAATAAGAAAGGAAGCTCTCTGCCATCATCACCTGATAAAGAGATAGATAAATTGCTGCAGAGACAAAACCCTAATTCTGAGACACCTGTATCACCATCCAGTCAAGAAGGAAGTACACCTGCTGTGGTGCCTGAGAAAGAAGCAAATAATTTGCAGCAGAAACAGAATGTGAATACTGGGATTCATGCATCAGAATCCAATCAAGAAGGTAGAACTCTTTCCATAGTGCCCGCAAATGCGTCGAATAGTTTGCAGCAAAAACCGGGCCTTGTTAATTTGGTTCCTGCATCAGAA…	>LjWRKY34MVTSKEAGSYEIHSDQLQNTENPNSGLDESASNKKGSSLPSSPDKEIDKLLQRQNPNSETPVSPSSQEGSTPAVVPEKEANNLQQKQNVNTGIHASESNQEGRTLSIVPANASNSLQQKPGLVNLVPASELNQEKFTISIRPEKALDKLPLRRNPSQEAKSPTIIPDKPSEDGYNWRKYGQKFVRGNEFIRSYYKCTSPNCPAKKQVERSHDGHITDIKYLRKHEHPKPQRSPPVAASFVLPIQVRKPEAASLTVSEGK*YTLLLVSGFGT*PNRIYFLCKIDFTPLFS*QVEFLPYMRGISKNYVKMGGQCHFF*SNPLT*PPTPPGPV*FFEIPLHARGKV*RS*KQWVSLISPIKGGQSQKSPNPQVS*LTCDLFLKDKSTNAHFEP…
Lj8C184T7	LjWRKY35	>LjWRKY35ATGGGTGGATTTGATGACCATGTTGGTATAATTGGAGACTGGATGCCTCCTAGTCCTAGCCCGAGGGCTTTTTTCTCAGCAATGTTGGGTGATGATATTGGCTTAAGGTCAATTTCTGAACCTACAGGTGAAAACAAAAATGATGATGAAATCTTTCATGGCACTGAACAACATCGAAGTTCAGCAAATAATGATGATGAAAACGAGTACAGGGCACGAGCTGGAGGTCAAGCAACTAAACCAGTTGCATTTTCTGAGCAGAAAATGGGTCCGCGAGGAGGTGGAGGTCTTTTGGAAAGGATGGCAGCCAGAGCTGGTTTTAATGCTCCCAGGTTAAATACTGAAAGCATTAGACCTCCTGGTCTTTTGCAGAACCCTGAAATTCGTTCT…	>LjWRKY35MGGFDDHVGIIGDWMPPSPSPRAFFSAMLGDDIGLRSISEPTGENKNDDEIFHGTEQHRSSANNDDENEYRARAGGQATKPVAFSEQKMGPRGGGGLLERMAARAGFNAPRLNTESIRPPGLLQNPEIRSPYLTIPPGLSPTTLLDSPVFLSNSLVSFDLWTPFSFSFFFFWCICVFILLLSLSGLRSTLKSYMSCKI*KVGDTLYNYLHAFLHVLVGEGYMLCSKSYIFFLFHMMMICDARLFNPLKVETV*VSNACVSN*NIVSEFVLLQVQPSPTTGKFSFPQSGNGRSSMFMREGPDKNKDNFFESFTSSSFAFKPVAESTPSLFLGAASKVIILWKFPSNWQTIIYTFHHRTLSLLDKHMHTHTHKKQIQTLICTNVFACKTLQR…
Lj8A436T5	LjWRKY36	>LjWRKY36GGGCCGATAGTTGCGCCGGCCCCCGCACCTCTGCCGCCGCAGCAGCAGAGCTTGACACTTGACTTCACCAAACCTACAGCTACTACTAGTGAAACTACTAATGTTAATGCGCTAACTACCAAATCCAGTAAGCAGACTTTCAGCATATCGCCGCCGGTCTCGTCGGCGAACTCTTCCTTCATGTCATCTATCACCGGCGAAGGCAGCGTTTCTAACGGCAAGCAAGGATCGTCTCTATTTGTGGCTCCGACCGTTTCTGCAGGAAAACCGCCTTTGTCCGGCAAGAGGTGCCGCGAGCATGATCATTCCGGCAACTCTTCTGGCTCCGGTTCCGGCTCCCGCTCTGGCAGTTGCCACTGCAAGAAGAGGTATGTCAGATTAACTTGCTGC…	>LjWRKY36GPIVAPAPAPLPPQQQSLTLDFTKPTATTSETTNVNALTTKSSKQTFSISPPVSSANSSFMSSITGEGSVSNGKQGSSLFVAPTVSAGKPPLSGKRCREHDHSGNSSGSGSGSRSGSCHCKKRYVRLTCCEV*QMHLL*FILVLY*ISR*I**Y*RFTKNLNLFLITLFTKVTLHMRILKHYFTIVCIILNKITFVK*GKIIYY*K*FCNVIFCIFLKGFMKFETISSEFLLLMNCLYKFIEPLRYLLILCEFFRKSRVQKTIRIPAISSKIADIPADDYSWRKYGQKPIKGSPYPR*ESSPSYLTVDFPKKDSIRSNLTVSVISYYSGGTTSVAA*EGVRRGNTWRGRRTIQRC*SLRTKGSISTP*TRCRRT*PLRWV*CFSQRKDKN…
Lj8A467T17	LjWRKY37	>LjWRKY37GGGCCGATAGTTGCGCCGGCCCCCGCACCTCTGCCGCCGCAGCAGCAGAGCTTGACACTTGACTTCACCAAACCTACAGCTACTACTAGTGAAACTACTAATGTTAATGCGCTAACTACCAAATCCAGTAAGCAGACTTTCAGCATATCGCCGCCGGTCTCGTCGGCGAACTCTTCCTTCATGTCATCTATCACCGGCGAAGGCAGCGTTTCTAACGGCAAGCAAGGATCGTCTCTATTTGTGGCTCCGACCGTTTCTGCAGGAAAACCGCCTTTGTCCGGCAAGAGGTGCCGCGAGCATGATCATTCCGGCAACTCTTCTGGCTCCGGTTCCGGCTCCCGCTCTGGCAGTTGCCACTGCAAGAAGAGGTATGTCAGATTAACTTGCTGC…	>LjWRKY37GPIVAPAPAPLPPQQQSLTLDFTKPTATTSETTNVNALTTKSSKQTFSISPPVSSANSSFMSSITGEGSVSNGKQGSSLFVAPTVSAGKPPLSGKRCREHDHSGNSSGSGSGSRSGSCHCKKRYVRLTCCEV*QMHLL*FILVLY*ISR*I**Y*RLTKNLNLF**HYSQK*HFICVF*NIILL*FALF*IRLRL*SEVK*YIIKNNFAMLYFAFF*KDL*NLKQLVLNFCY**TVYTNLLNH*DTY*FCVNFLGNLEFRKQFESRRSVRKSPIFRRTTTRGGNTAKSRSRVHHTHGKNPAHHI*PLIFLRKTR*DLI*RCLLFLIIQGVLQV*QLERVSGEETRGEGDGRSNDADRYVRRGA*AHRRRDAGERSPCVGFDVSVNARIRI…
Lj9A493T68	LjWRKY39	>LjWRKY39ATGGAATACACAAGTTTGGTTGATACTTCTTTGGATCTTAATTCCAATCCTCTCCAATTTCTCGTCGAAGCTCATCCGGTACGTACGTGAAAATTCATATATATATATATATATACCAGGCCCGGCCCTGCCCGGCCCGGCCGGTGGAAAAGCACTATGTATAATTAATTTGTATGAGTTGGCTAAATTTTGAGATATTATTGTTTTTCAGAAAAGAGAGGTGCAAAGCAAATTCTATGAGTTTGGGATGAACAATATCGACAGCTCACCACCAAAACAAGAGGTTTGTATTAATTCAGTTAAACTAGATCTTCAACTTCTTATTTCATTCAAAATCAACAAGAAGCTAGCTAGCTAGTGATTATACTACTCCAATATATGCTATCAAGA…	>LjWRKY39MEYTSLVDTSLDLNSNPLQFLVEAHPVRT*KFIYIYIYTRPGPARPGRWKSTMYN*FV*VG*ILRYYCFSEKRGAKQIL*VWDEQYRQLTTKTRGLY*FS*TRSSTSYFIQNQQEAS*LVIILLQYMLSRTMYRSDLIVFAYIYFTYFFLCYKLFRQTQL*RS*TG*AKKTRG*QRC*QWLVRITTL*ETSWLII*PKIIILVLIINNKNPV*WILIQRIMF*ERGN*LKIPPILLLIIIIWMGAMEIQRVALVMMILARNQEKNTSNPRFQGPMYEPKHPIQAL*VPI*HTLLSFLNF*IIN*LSY**NSNQRTGLCKTSDPTNKKKFYVSVSCLAGTC*HAYLNIIFLYLSS*RVFLETTSVRHVFVYIFPID*TVSDSFYHYVFVKL…
Lj1A769T50	LjWRKY4	>LjWRKY4ATGGCTAGAAGAAGTGGACTCTCCATTGATACAACAACAGATCCAATCCATTTCTTTCAACACAAACACAAACCAACCACAGTAATAATCAATTCATTTCTTGACCAGCACCACCACCAGCACCACCACCACCACCACCAGCGCCAGCGGAGCGACGACGCGCCCATGGACACCACAAGGTCTTCCCCATCAACTATACAATTCGGAGTTAACCTCAACTCCACACATGATAACGATCCAGACCATCCTCAACCGTCCGATGACAACCGTACGGTCATCGACGAGATGGACTTCTTCGCTCACAAAAATTTGGATACCGACCCAACCAACAATAATAGTAATGATAATTTAGCTGGACCGGTCGAATACAATCTCAACGTTAACGTAAGTT…	>LjWRKY4MARRSGLSIDTTTDPIHFFQHKHKPTTVIINSFLDQHHHQHHHHHHQRQRSDDAPMDTTRSSPSTIQFGVNLNSTHDNDPDHPQPSDDNRTVIDEMDFFAHKNLDTDPTNNNSNDNLAGPVEYNLNVNVS*KENLSIISN*NVC*FPNNCINFSPSKCRPVCI*QILAAISP*WTMEFRPTLTIKKLKTR*D*SLLKSLFEICVCL*FDAQFVQIAVVQAELERMNTENQRLRDTLNQLTNNYNTLQMHLKTLIRQKQEEEDDEKIVKVEERETNNGGLIVPRRFMDLGLASTAEPEDPSLSSSEGRSGDRSRSPVNNGEAASGTGGIGREDSPDQASQVWRSNKVQRLNSVKHVDQATEATIRKARVSVRARSEAPMVCKSWI*VVSISI…
Lj9A589T57	LjWRKY40	>LjWRKY40TGTACAACTGCTAAAGCTCCTGGTACAAGGCTTGCCCAGCATCCGAGGTCCAAGAGAAGGTGATTCATTCTTTACATCTTTTTTGGTCTTTGGTTTTTGAAAAATACCCATTTGTTAATTTTGGGGAGTGTTTTGTGATGGATATTTTTTCTGTAATTTTTTGTAAACAGGAAGAATCAAATGAAGAGGGTTTGTCAAGTACCCGCTGAGGGTTTAACTTCAGATATGTGGTCTTGGAGAAAATATGGGCAAAAACCCATTAAGGGCTCTCCCTTCCCAAGGTTAGTTTCGAAAATTCTTTAGCTATTTTGTGTTGCTTTTAGGAAATGTTCTTGTTTTTTGGAATCAAAATATTCTTTATTTTTTAAGGTCTCTAGATGCCAAAAAGTA…	>LjWRKY40CTTAKAPGTRLAQHPRSKRR*FILYIFFGLWFLKNTHLLILGSVL*WIFFL*FFVNRKNQMKRVCQVPAEGLTSDMWSWRKYGQKPIKGSPFPRLVSKIL*LFCVAFRKCSCFLESKYSLFFKVSRCQKVKKKKLKILYYIAFFGM*WH*L*LSNLL*QSKLHSFLSFL*YFKTFAHKSKCPKLKVLLIAKKYAYFNCKVLFVFLHFLGENLVNHLFVCLGSKQGILQM*HFKGMFGPKTSGAEQIRPDHVHCHLHR*SQPPYAHPQELPRRQYPPENCHSR*F*QNLFLPASFTSCKPLSGDGKHGEQRRERRHYGGR******VWLRE**FLHGFGGSCRSNRRKWILRRVPGEFVIYTHCCRRGL
Lj9C590T16	LjWRKY41	>LjWRKY41ATGGATTTGGAACAGACTACTCTTATAAATGAGCTAAAGCAGGGGAAAGAGTTGGCCAACCAGCTCAAGAACCACCTTGATACAACTTCACCACAAACTTGTGAATTTCTACTTGAGAAAATACTTTCCTCTTATGAGAAATCACTTTCATTGCTAAATTGGAGTGCTTTAATGAAACAGCAACTGCCTGTGGATTCACTTGCTGATGCAATTAGTCCAAAGAGTGAAACATTTGAGCATGATTCTAAGTATAAATGCCACAAAAATGTCTTCAAGAAGAGGTGGATTTATTAATTAGGCCCCTTCAAAAAAAAAAATTGTTCCTTTTTGGTGTCTTGCTACTTTTCCAAATTCTTGATCGAATTTTATTTAAAAAAAATTTGTGGACGT…	>LjWRKY41MDLEQTTLINELKQGKELANQLKNHLDTTSPQTCEFLLEKILSSYEKSLSLLNWSALMKQQLPVDSLADAISPKSETFEHDSKYKCHKNVFKKRWIY*LGPFKKKNCSFLVSCYFSKFLIEFYLKKICGRV*FAER*QCHDGVKKYTFAKGLLMMVIVGENMARKTSLELIFRGKMLVYIIFPSFLSNAL**EDS**VG*I*IVKFINGRSILYIL*NEVLFVGE*S*IAAISLVKLTLNLSDITSKSLLILLAEKVSINR*AYNALNM*FYWFICMVSHQFIIISRIYQFAN*FKFDKDFIFVPLNNFLYFSQLQSILQMQS*THTRLFGNKTSPEIR*GPINI*NYIQRKTHLYPNFPFLLSRKRIAKRKQTPPSF*ATTRRNSTPTR…
Lj1A876T35	LjWRKY5	>LjWRKY5ATGGTAGATCCACCACGCGATCAAAGAATCCTAAATTCTCTAGATGACCAAGTTTTCCCGGTGAAAAGGGTTCTTAATGAAATGGATTTCTTTGCTGACAAAAAAGGTAATTCGAATCATGCATTAACGAATAATGATGTCAAGAAAGAGATTCCCCGTGATGGAGTAGTGGCGCAACAATTCCAACTCAGCGTTAATGTATGTTACATTTGATATTTCATTTTTAAGTCTCTAGCTTCTTAATTTTTCTAATTTTGACTGACTTATTTATGTTCATATTTTTTTTTGTGTTAATTAACTTATAGACTGGTTTAAATCTGCTTACGACGAACACTGCGGTTAGTGATAAGTCAACAGTGGATGATGGTGCATCACCGGAAAGAGAGAAGAG…	>LjWRKY5MVDPPRDQRILNSLDDQVFPVKRVLNEMDFFADKKGNSNHALTNNDVKKEIPRDGVVAQQFQLSVNVCYI*YFIFKSLAS*FF*F*LTYLCSYFFLC*LTYRLV*ICLRRTLRLVISQQWMMVHHRKERRELLMR*LISVLLW*SN*GFGRIIINLSQLV*EIN**Y*LMFGVYVCVYI*VRLGVLKGELERMNAENERLKAMLNQLNNKYHALQIQIVTLVRQQHGRKYDTTDGLKVT*LNFNLCSSYTFLLIYFHLNHIHIYIYIYTLHIKLCTRSVQINQELYFSFCTSNMSHVLKIKLQT*CDTSLSIYPLLIQRLATESAQTIVP*GLI***YGK*LIV*KDRK*IEGCSVILPIPCLFL*VDIIHPPLLFVDFFFNFSQKYICFL…
Lj1C884G14	LjWRKY6	>LjWRKY6ATGGAGGAACACTCTCACTTTCACTCTCGCTCCAATGTCGACGACAGTAGTCACGTGATTTACCCTCCCGACCATCACGTGCGAGATCCGAATTCGGACTCCGTCGCCGGAGGGTCCAACGGTGCAAGGTACAAGCTCATGTCACCTGCTAAACTCCCGATCTCCAGGTCCCCTTGCATCACCATCCCTCCCGGTCTCAGTCCCACCTCCTTTCTCGAGTCTCCTGTTCTTCTCTCCAACATCAAGGTAACCTTATCTCTCTTGTATTTCATTTCATTTCATTTTCTCTACTATTCAGCTCAGTTTTAAGATCCAGATTCAGTTCAAATATACTACCCTAATTTTAGGTTTTAAACACTACTTACTACGACACAACTGTATATTTACTATT…	>LjWRKY6MEEHSHFHSRSNVDDSSHVIYPPDHHVRDPNSDSVAGGSNGARYKLMSPAKLPISRSPCITIPPGLSPTSFLESPVLLSNIKVTLSLLYFISFHFLYYSAQF*DPDSVQIYYPNFRF*TLLTTTQLYIYYYTDSLTHSLN*ISWRNSNF*FLYLLLPSHHQLNLVVWCSVRLHHTSVSGEFFDVILELKKLTTFLFIFILFV*SAF*NSC*MLGSFITCILLG*LFLYFYFF*CSFGEYMFVCLCVRFGTV*F*CWHQVYNFMPASVFCYCDLYLP*DFRSICVSLKCF*AFPVKQLTFSVVSSQNESLFLLVLVPFSFLLFHGMHV*KYGIKMTLKYDVNLLRL*QLSDCAHLLTLATLMIYYCLVSVVNYL*G*LDTLTC*CCRQSLLQ…
Lj1A1158T19	LjWRKY7	>LjWRKY7ATGGAGAATTATCAAGGAGATTTGGCTGACATAATCCGAGCTAGCGGAGGAGGAGGTGGTGGGATCGGAATCAGCACCACCGCCTCCTCTGGAGAACTGCCAGCAGTCAGTGTCACTGACAACTGGCAATTCCAGTCTGATTACCCTCCTGTAGATCTACCGGAGGATTTCGGCCACCCGTTCTCCAACTTCCGAGATCCGCTCCTCCACGAGCTAGATATCCCTGGCTCAGGTTTTTTCAGCAGCTCAGGTGGGCCCACGGACTTGGCGATGAAGCCCAATATCGAAGATCAAAAGATTCTTAGTGAAGACATGAAGATAAGGCCTTGTAATATCTTCTCAAGGATGCTCCAGATCTCTTCAAACCCTAATTTACAGGTGTCTCCGTGTG…	>LjWRKY7MENYQGDLADIIRASGGGGGGIGISTTASSGELPAVSVTDNWQFQSDYPPVDLPEDFGHPFSNFRDPLLHELDIPGSGFFSSSGGPTDLAMKPNIEDQKILSEDMKIRPCNIFSRMLQISSNPNLQVSPCESPLLGSSPRGISSPSLVSNDMISANTSKSCLLENSAMQISSPRNTGIKRR*ELHTEKY*VLPKYQNFESMNIDTFK*DFLFLRLTKIMLN*SWN*EEVYEFLRWDCFVSTL*PKTCIIYTMMEWV*FNLKR*G*LYTYIIGVTIRFIHLAFIYLYTYVVAYNYFFLFSSQKIPT*LKGAVIFINLIDISPFENLLSLSFFIKIKKLSPTYIYTYIHT*IYIYIYVKRKIDQAHKTRSSYIKG*IVLSKHIILYLLK*KVT…
Lj1A1175T52	LjWRKY8	>LjWRKY8ATGAACCGCCAATTCAACAACAACCGCGCCTTTGCCACCGATCAAGAAGACTACGATAATTCGCCCGAAAATAGCGCAGACTTGAATGAGGCCAAGATGATCACTTCTACCTCCAGCAATAAAAAAAGGTTAGTATGTCTTCATGACTCAATCTTATTCCCACCGAGATTTTGTAAGTTCGATTTTTCTTACTAATATTTTGGGGGGTTAGATTCGGATGAGATTCTTTCTTCTTTTGATTATGAAAAAGAATGGATATGGAAGAGCAACAAAAATAAAATAAAATTGGGGTCACATTTTTTTAATTTTTTTTAAATACATGTCCATGAAAGAGTTAATTATACAATTTGATGAATATATATATGTTTGTTTGGGATTTGATTCAGTAGGC…	>LjWRKY8MNRQFNNNRAFATDQEDYDNSPENSADLNEAKMITSTSSNKKRLVCLHDSILFPPRFCKFDFSY*YFGGLDSDEILSSFDYEKEWIWKSNKNKIKLGSHFFNFF*IHVHERVNYTI**IYICLFGI*FSRRSAQKRVVSVPIRDVEGSRFKGETSAPPSDSWAWRKYGQKPIKGSPYPRYVFSNYLMSSQNS*FHLNSNV*N*NSKFKSGF**MFVQF*QGVL*V**LKRMPSKKTSREE*SGPHYASGDILL*AQPPLAGF*KQPPDHHRHRGHHSRRSQDRTRTRKSGTLREKTRNNRARRKEIL*YRRQITYY*RIRVVFGSRVYVINFVGEPTIGWRFRRRCRHGYDFFDERGRRVFVCGSRGAAGVFGSFSESWNGERGGAPAVQV…
Lj1A1233G65	LjWRKY9	>LjWRKY9ATGGAAAAGGGATGGGCTTTCAGTACTTTTGATACTTCTGATTTTTTCATGAAAAAGCCGATCCTCGGTTTCAATTTAAGTCCAAAGTCGAATCACGTGAAATCTACTATGTTTTCCAGTACCGAGTTCCCGGTAAATCGTACCAATACAGAAGAACAAGCTACTACATCATCACCGTTGTATGAGAATCGGGTGGTTATGGCTGAGGTAGATTTCTTTTCCACCAAGTCACCAAATGATCATATTGATTCCAAAACCAGTAGTCATAATATTGCTGTCAAGGAGGAAAATTCACATGGAGATGCGACTTTGCCGTTAAATGATTCATATGTACGTAAGCAGCCTAGCTGAATAATTCTTCAAACCTCAATCATATATATATATATATGTA…	>LjWRKY9MEKGWAFSTFDTSDFFMKKPILGFNLSPKSNHVKSTMFSSTEFPVNRTNTEEQATTSSPLYENRVVMAEVDFFSTKSPNDHIDSKTSSHNIAVKEENSHGDATLPLNDSYVRKQPS*IILQTSIIYIYICMYSGFIAGIYRDFFL*I*MQLHLHTTNNGRDQTMVDPGILCKTGDTHVKNEVIRRWYLLTLHLWIIVNV*F*LFLLTEMTYVLTYLTL**LLIVSAETIASGT*AIECRKPEVERDAYSS*QQLQCFTDARCDSTNATSTTKYFNIN*KHPTT*GNLLKSLTLINLILQ*LR*YFIFIYGFISVVLVFFD**KCFPFLFCILLNR**KGKQKKGNMRLENKCCQGSLWN*GLGLWPQYKREMRHLIILHQKKEPNLEHL*I…
