# Supplementary material for: Genome-wide analysis of WRKY transcription factors involved in abiotic stress in Lonicera japonica
Source: Front Plant Sci. 2025 Aug 14;16:1653750. doi: 10.3389/fpls.2025.1653750 (PMC12390993; doi:10.3389/fpls.2025.1653750)
Supplement: Supplementary Table 3 — Physicochemical characteristics and subcellular localization of LjWRKYs. [file Table3.xlsx]

## Sheet: Sheet1
Sequence ID	Number of Amino Acid	Molecular Weight	Theoretical pI	Instability Index	Aliphatic Index	Grand Average of Hydropathicity	subcellular localization
LjWRKY7	439	47826.6	4.96	50.98	58.91	-0.738	nucl
LjWRKY8	267	30632	5.24	67.16	55.17	-0.96	nucl
LjWRKY9	492	53895.2	7.26	48.69	61.59	-0.55	nucl
LjWRKY3	439	49174.2	8.15	61.94	52.85	-0.917	nucl
LjWRKY2	340	38009.9	9.54	54.8	65.65	-0.764	nucl
LjWRKY4	589	64394.1	6.56	40.97	64.48	-0.765	nucl
LjWRKY5	491	54869.7	8.36	43.26	69.16	-0.697	nucl
LjWRKY1	243	27900.6	5.38	54.55	41.69	-1.147	nucl
LjWRKY6	593	64764.5	6.62	54.01	55.83	-0.793	nucl
LjWRKY13	325	36578.4	5.39	48.14	58.83	-0.699	nucl
LjWRKY14	303	33584.4	4.85	54.99	67	-0.547	nucl
LjWRKY15	549	59613	6.57	47.78	61.04	-0.691	nucl
LjWRKY12	653	71865.5	8.83	43.6	64.18	-0.782	nucl
LjWRKY10	212	24131.1	8.88	46.55	55.19	-0.897	nucl
LjWRKY11	511	57302.7	7.23	60.59	44.99	-1.054	nucl
LjWRKY17	349	38901.8	5.34	48.55	59.2	-0.709	nucl
LjWRKY16	333	36950.1	7.59	67.76	48.92	-0.876	nucl
LjWRKY18	350	38774.8	9.63	51.03	63.51	-0.706	nucl
LjWRKY20	530	58334.6	6.29	53.19	58.19	-0.783	nucl
LjWRKY19	320	35297.4	8.42	50.53	67.66	-0.699	nucl
LjWRKY21	473	52491.4	6.55	46.36	60.87	-0.689	nucl
LjWRKY23	358	38549.8	5.08	59.66	44.72	-0.912	nucl
LjWRKY24	562	61061.6	6.81	47.97	62.88	-0.678	nucl
LjWRKY22	293	32772.2	6.01	57.22	55.19	-0.859	nucl
LjWRKY27	477	52099.7	6	52.74	62.81	-0.703	nucl
LjWRKY28	378	42251.1	9.45	48.48	66.8	-0.705	chlo
LjWRKY30	266	30114.1	9.19	51.63	71.05	-0.811	nucl
LjWRKY25	325	35745.5	9.59	44.64	67.51	-0.599	nucl
LjWRKY26	291	32006.4	9.59	43.22	68.69	-0.542	nucl
LjWRKY29	355	39656.1	4.9	51.82	68.68	-0.648	nucl
LjWRKY34	569	61996.3	6.58	50.19	60.97	-0.771	nucl
LjWRKY35	413	46551.8	7.63	55.49	69.13	-0.956	nucl
LjWRKY37	224	23767.7	9.71	47.66	56.21	-0.623	nucl
LjWRKY38	224	23767.7	9.71	47.66	56.21	-0.623	nucl
LjWRKY32	321	35598.7	5.82	52.72	62.27	-0.685	nucl
LjWRKY31	298	33376.3	5.93	50.36	67.99	-0.642	nucl
LjWRKY33	248	26888	4.86	48.48	58.15	-0.463	nucl
LjWRKY36	748	80967.2	6.02	55.11	53.48	-0.791	nucl
LjWRKY39	336	37579.8	7.12	53.72	65.24	-0.858	nucl
LjWRKY40	200	21931.3	6.13	51.04	41	-0.876	nucl
LjWRKY41	305	35182.2	5.52	47.68	63.61	-0.738	nucl
