# Supplementary material for: Genome-wide analysis of WRKY transcription factors involved in abiotic stress in Lonicera japonica
Source: Front Plant Sci. 2025 Aug 14;16:1653750. doi: 10.3389/fpls.2025.1653750 (PMC12390993; doi:10.3389/fpls.2025.1653750)
Supplement: Supplementary Table 4 — LjWRKYs promoter cis-acting elements. [file Table4.xlsx]

## Sheet: Sheet1
genelocus	type		start	length		function
Lj1A1158T19.1:cds	CAAT-box	CAAAT	11	5	+	Pisum sativum	common cis-acting element in promoter and enhancer regions
Lj1A1158T19.1:cds	CAAT-box	CCAAT	27	5	+	Arabidopsis thaliana	common cis-acting element in promoter and enhancer regions
Lj1A1158T19.1:cds	CAAT-box	CAAT	28	4	+	Nicotiana glutinosa
Lj1A1158T19.1:cds	CAAT-box	CCAAT	75	5	+	Arabidopsis thaliana	common cis-acting element in promoter and enhancer regions
Lj1A1158T19.1:cds	CAAT-box	CAAT	76	4	+	Nicotiana glutinosa
Lj1A1158T19.1:cds	CAAT-box	CAAT	236	4	-	Nicotiana glutinosa
Lj1A1158T19.1:cds	CAAT-box	CCAAT	345	5	+	Arabidopsis thaliana	common cis-acting element in promoter and enhancer regions
Lj1A1158T19.1:cds	CAAT-box	CAAT	346	4	+	Nicotiana glutinosa
Lj1A1158T19.1:cds	CAAT-box	CAAT	426	4	+	Nicotiana glutinosa
Lj1A1158T19.1:cds	CAAT-box	CCAAT	437	5	+	Arabidopsis thaliana	common cis-acting element in promoter and enhancer regions
Lj1A1158T19.1:cds	CAAT-box	CAAT	438	4	+	Nicotiana glutinosa
Lj1A1158T19.1:cds	CAAT-box	CAAT	536	4	-	Nicotiana glutinosa
Lj1A1158T19.1:cds	CAAT-box	CAAT	574	4	+	Nicotiana glutinosa
Lj1A1158T19.1:cds	CAAT-box	CAAT	614	4	-	Nicotiana glutinosa
Lj1A1158T19.1:cds	CAAT-box	CAAT	773	4	-	Nicotiana glutinosa
Lj1A1158T19.1:cds	CAAT-box	CAAT	832	4	-	Nicotiana glutinosa
Lj1A1158T19.1:cds	CAAT-box	CCAAT	839	5	+	Arabidopsis thaliana	common cis-acting element in promoter and enhancer regions
Lj1A1158T19.1:cds	CAAT-box	CAAT	840	4	+	Nicotiana glutinosa
Lj1A1158T19.1:cds	CAAT-box	CAAAT	888	5	-	Pisum sativum	common cis-acting element in promoter and enhancer regions
Lj1A1158T19.1:cds	CAAT-box	CAAAT	917	5	+	Pisum sativum	common cis-acting element in promoter and enhancer regions
Lj1A1158T19.1:cds	CAAT-box	CAAT	1028	4	-	Nicotiana glutinosa
Lj1A1158T19.1:cds	CAAT-box	CCAAT	1110	5	-	Arabidopsis thaliana	common cis-acting element in promoter and enhancer regions
Lj1A1158T19.1:cds	CAAT-box	CAAAT	1122	5	+	Pisum sativum	common cis-acting element in promoter and enhancer regions
Lj1A1158T19.1:cds	CAAT-box	CCAAT	1125	5	-	Arabidopsis thaliana	common cis-acting element in promoter and enhancer regions
Lj1A1158T19.1:cds	CAAT-box	CCAAT	1169	5	+	Arabidopsis thaliana	common cis-acting element in promoter and enhancer regions
Lj1A1158T19.1:cds	CAAT-box	CAAT	1170	4	+	Nicotiana glutinosa
Lj1A1158T19.1:cds	CAAT-box	CAAT	1273	4	+	Nicotiana glutinosa
Lj1A1158T19.1:cds	CAAT-box	CAAAT	1303	5	+	Pisum sativum	common cis-acting element in promoter and enhancer regions
Lj1A1158T19.1:cds	CAAT-box	CAAAT	1306	5	-	Pisum sativum	common cis-acting element in promoter and enhancer regions
Lj1A1158T19.1:cds	CAAT-box	CAAAT	1320	5	+	Pisum sativum	common cis-acting element in promoter and enhancer regions
Lj1A1158T19.1:cds	CAAT-box	CAAT	1330	4	+	Nicotiana glutinosa
Lj1A1158T19.1:cds	CAAT-box	CAAAT	1356	5	-	Pisum sativum	common cis-acting element in promoter and enhancer regions
Lj1A1158T19.1:cds	CAAT-box	CAAT	1482	4	+	Nicotiana glutinosa
Lj1A1158T19.1:cds	CAAT-box	CAAAT	1564	5	-	Pisum sativum	common cis-acting element in promoter and enhancer regions
Lj1A1158T19.1:cds	CAAT-box	CAAAT	1826	5	-	Pisum sativum	common cis-acting element in promoter and enhancer regions
Lj1A1158T19.1:cds	CAAT-box	CAAAT	1837	5	+	Pisum sativum	common cis-acting element in promoter and enhancer regions
Lj1A1158T19.1:cds	CAAT-box	CAAAT	1954	5	+	Pisum sativum	common cis-acting element in promoter and enhancer regions
Lj1A1158T19.1:cds	ACE	GACACGTATG	1368	9	+	Petroselinum crispum	cis-acting element involved in light responsiveness
Lj1A1158T19.1:cds	Myc	TCTCTTA	365	7	-	Arabidopsis thaliana
Lj1A1158T19.1:cds	TATA-box	ATATAT	14	6	+	Brassica napus	core promoter element around -30 of transcription start
Lj1A1158T19.1:cds	TATA-box	TATATA	15	6	+	Arabidopsis thaliana	core promoter element around -30 of transcription start
Lj1A1158T19.1:cds	TATA-box	ATATAA	16	6	+	Brassica oleracea	core promoter element around -30 of transcription start
Lj1A1158T19.1:cds	TATA-box	TATA	17	4	+	Arabidopsis thaliana	core promoter element around -30 of transcription start
Lj1A1158T19.1:cds	TATA-box	ATATAA	30	6	+	Brassica oleracea	core promoter element around -30 of transcription start
Lj1A1158T19.1:cds	TATA-box	TATA	31	4	+	Arabidopsis thaliana	core promoter element around -30 of transcription start
Lj1A1158T19.1:cds	TATA-box	ATATAT	42	6	+	Brassica napus	core promoter element around -30 of transcription start
Lj1A1158T19.1:cds	TATA-box	TATA	43	4	+	Arabidopsis thaliana	core promoter element around -30 of transcription start
Lj1A1158T19.1:cds	TATA-box	TATA	57	4	+	Arabidopsis thaliana	core promoter element around -30 of transcription start
Lj1A1158T19.1:cds	TATA-box	TATA	129	4	+	Arabidopsis thaliana	core promoter element around -30 of transcription start
Lj1A1158T19.1:cds	TATA-box	TATA	155	4	+	Arabidopsis thaliana	core promoter element around -30 of transcription start
Lj1A1158T19.1:cds	TATA-box	TATATA	179	6	+	Arabidopsis thaliana	core promoter element around -30 of transcription start
Lj1A1158T19.1:cds	TATA-box	ATATAT	180	6	+	Brassica napus	core promoter element around -30 of transcription start
Lj1A1158T19.1:cds	TATA-box	TATATA	181	6	+	Arabidopsis thaliana	core promoter element around -30 of transcription start
Lj1A1158T19.1:cds	TATA-box	ATATAT	182	6	+	Brassica napus	core promoter element around -30 of transcription start
Lj1A1158T19.1:cds	TATA-box	TATATA	183	6	+	Arabidopsis thaliana	core promoter element around -30 of transcription start
Lj1A1158T19.1:cds	TATA-box	ATATAT	184	6	+	Brassica napus	core promoter element around -30 of transcription start
Lj1A1158T19.1:cds	TATA-box	TATATA	185	6	+	Arabidopsis thaliana	core promoter element around -30 of transcription start
Lj1A1158T19.1:cds	TATA-box	ATATAA	186	6	+	Brassica oleracea	core promoter element around -30 of transcription start
Lj1A1158T19.1:cds	TATA-box	TATA	187	4	+	Arabidopsis thaliana	core promoter element around -30 of transcription start
Lj1A1158T19.1:cds	TATA-box	TATAAAT	191	7	-	Brassica juncea	core promoter element around -30 of transcription start
Lj1A1158T19.1:cds	TATA-box	TATAAA	192	6	-	Helianthus annuus	core promoter element around -30 of transcription start
Lj1A1158T19.1:cds	TATA-box	TATAA	193	5	-	Arabidopsis thaliana	core promoter element around -30 of transcription start
Lj1A1158T19.1:cds	TATA-box	TATA	194	4	+	Arabidopsis thaliana	core promoter element around -30 of transcription start
Lj1A1158T19.1:cds	TATA-box	TATAAAA	198	7	-	Pisum sativum	core promoter element around -30 of transcription start
Lj1A1158T19.1:cds	TATA-box	TATAAA	199	6	-	Helianthus annuus	core promoter element around -30 of transcription start
Lj1A1158T19.1:cds	TATA-box	TATAA	200	5	-	Arabidopsis thaliana	core promoter element around -30 of transcription start
Lj1A1158T19.1:cds	TATA-box	TATA	201	4	+	Arabidopsis thaliana	core promoter element around -30 of transcription start
Lj1A1158T19.1:cds	TATA-box	ATATAT	443	6	+	Brassica napus	core promoter element around -30 of transcription start
Lj1A1158T19.1:cds	TATA-box	TATATA	444	6	+	Arabidopsis thaliana	core promoter element around -30 of transcription start
Lj1A1158T19.1:cds	TATA-box	ATATAT	445	6	+	Brassica napus	core promoter element around -30 of transcription start
Lj1A1158T19.1:cds	TATA-box	TATATA	446	6	+	Arabidopsis thaliana	core promoter element around -30 of transcription start
Lj1A1158T19.1:cds	TATA-box	ATATAT	447	6	+	Brassica napus	core promoter element around -30 of transcription start
Lj1A1158T19.1:cds	TATA-box	TATATA	448	6	+	Arabidopsis thaliana	core promoter element around -30 of transcription start
Lj1A1158T19.1:cds	TATA-box	ATATAT	449	6	+	Brassica napus	core promoter element around -30 of transcription start
Lj1A1158T19.1:cds	TATA-box	TATATA	450	6	+	Arabidopsis thaliana	core promoter element around -30 of transcription start
Lj1A1158T19.1:cds	TATA-box	ATATAT	451	6	+	Brassica napus	core promoter element around -30 of transcription start
Lj1A1158T19.1:cds	TATA-box	TATATA	452	6	+	Arabidopsis thaliana	core promoter element around -30 of transcription start
Lj1A1158T19.1:cds	TATA-box	ATATAT	453	6	+	Brassica napus	core promoter element around -30 of transcription start
Lj1A1158T19.1:cds	TATA-box	TATATA	454	6	+	Arabidopsis thaliana	core promoter element around -30 of transcription start
Lj1A1158T19.1:cds	TATA-box	ATATAT	455	6	+	Brassica napus	core promoter element around -30 of transcription start
Lj1A1158T19.1:cds	TATA-box	TATA	456	4	+	Arabidopsis thaliana	core promoter element around -30 of transcription start
Lj1A1158T19.1:cds	TATA-box	TATAA	462	5	-	Arabidopsis thaliana	core promoter element around -30 of transcription start
Lj1A1158T19.1:cds	TATA-box	TATA	463	4	+	Arabidopsis thaliana	core promoter element around -30 of transcription start
Lj1A1158T19.1:cds	TATA-box	TACAAAA	479	7	+	Oryza sativa	core promoter element around -30 of transcription start
Lj1A1158T19.1:cds	TATA-box	ATATAT	550	6	+	Brassica napus	core promoter element around -30 of transcription start
Lj1A1158T19.1:cds	TATA-box	TATATA	551	6	+	Arabidopsis thaliana	core promoter element around -30 of transcription start
Lj1A1158T19.1:cds	TATA-box	ATATAT	552	6	+	Brassica napus	core promoter element around -30 of transcription start
Lj1A1158T19.1:cds	TATA-box	TATATA	553	6	+	Arabidopsis thaliana	core promoter element around -30 of transcription start
Lj1A1158T19.1:cds	TATA-box	TATA	555	4	+	Arabidopsis thaliana	core promoter element around -30 of transcription start
Lj1A1158T19.1:cds	TATA-box	TACAAAA	579	7	+	Oryza sativa	core promoter element around -30 of transcription start
Lj1A1158T19.1:cds	TATA-box	TATA	627	4	+	Arabidopsis thaliana	core promoter element around -30 of transcription start
Lj1A1158T19.1:cds	TATA-box	taTATAAAtc	637	10	-	Arabidopsis thaliana	core promoter element around -30 of transcription start
Lj1A1158T19.1:cds	TATA-box	TATAAAT	638	7	-	Brassica juncea	core promoter element around -30 of transcription start
Lj1A1158T19.1:cds	TATA-box	TATAAA	639	6	-	Helianthus annuus	core promoter element around -30 of transcription start
Lj1A1158T19.1:cds	TATA-box	TATATAA	640	7	-	Arabidopsis thaliana	core promoter element around -30 of transcription start
Lj1A1158T19.1:cds	TATA-box	TATATA	641	6	+	Arabidopsis thaliana	core promoter element around -30 of transcription start
Lj1A1158T19.1:cds	TATA-box	ATATAA	642	6	+	Brassica oleracea	core promoter element around -30 of transcription start
Lj1A1158T19.1:cds	TATA-box	TATA	643	4	+	Arabidopsis thaliana	core promoter element around -30 of transcription start
Lj1A1158T19.1:cds	TATA-box	TACAAAA	684	7	-	Oryza sativa	core promoter element around -30 of transcription start
Lj1A1158T19.1:cds	TATA-box	TATATA	711	6	+	Arabidopsis thaliana	core promoter element around -30 of transcription start
Lj1A1158T19.1:cds	TATA-box	TATA	713	4	+	Arabidopsis thaliana	core promoter element around -30 of transcription start
Lj1A1158T19.1:cds	TATA-box	ATATAT	721	6	+	Brassica napus	core promoter element around -30 of transcription start
Lj1A1158T19.1:cds	TATA-box	TATA	722	4	+	Arabidopsis thaliana	core promoter element around -30 of transcription start
Lj1A1158T19.1:cds	TATA-box	TACAAAA	846	7	-	Oryza sativa	core promoter element around -30 of transcription start
Lj1A1158T19.1:cds	TATA-box	TATAAAT	1176	7	-	Brassica juncea	core promoter element around -30 of transcription start
Lj1A1158T19.1:cds	TATA-box	TATAAA	1177	6	-	Helianthus annuus	core promoter element around -30 of transcription start
Lj1A1158T19.1:cds	TATA-box	TATAA	1178	5	-	Arabidopsis thaliana	core promoter element around -30 of transcription start
Lj1A1158T19.1:cds	TATA-box	TATA	1179	4	-	Arabidopsis thaliana	core promoter element around -30 of transcription start
Lj1A1158T19.1:cds	TATA-box	TATAAAT	1323	7	-	Brassica juncea	core promoter element around -30 of transcription start
Lj1A1158T19.1:cds	TATA-box	TATAAA	1324	6	-	Helianthus annuus	core promoter element around -30 of transcription start
Lj1A1158T19.1:cds	TATA-box	TATAA	1325	5	-	Arabidopsis thaliana	core promoter element around -30 of transcription start
Lj1A1158T19.1:cds	TATA-box	TATA	1326	4	-	Arabidopsis thaliana	core promoter element around -30 of transcription start
Lj1A1158T19.1:cds	TATA-box	tcTATAAATAgg	1457	11	-	Nicotiana tabacum	core promoter element around -30 of transcription start
Lj1A1158T19.1:cds	TATA-box	taTATAAAtc	1459	9	-	Arabidopsis thaliana	core promoter element around -30 of transcription start
Lj1A1158T19.1:cds	TATA-box	TATAAAT	1460	7	-	Brassica juncea	core promoter element around -30 of transcription start
Lj1A1158T19.1:cds	TATA-box	TATAAA	1461	6	-	Helianthus annuus	core promoter element around -30 of transcription start
Lj1A1158T19.1:cds	TATA-box	TATATAA	1462	7	-	Arabidopsis thaliana	core promoter element around -30 of transcription start
Lj1A1158T19.1:cds	TATA-box	TATATA	1463	6	-	Arabidopsis thaliana	core promoter element around -30 of transcription start
Lj1A1158T19.1:cds	TATA-box	ATATAT	1464	6	-	Brassica napus	core promoter element around -30 of transcription start
Lj1A1158T19.1:cds	TATA-box	TATA	1465	4	-	Arabidopsis thaliana	core promoter element around -30 of transcription start
Lj1A1158T19.1:cds	TATA-box	taTATAAAtc	1483	9	-	Arabidopsis thaliana	core promoter element around -30 of transcription start
Lj1A1158T19.1:cds	TATA-box	TATAAAT	1484	7	-	Brassica juncea	core promoter element around -30 of transcription start
Lj1A1158T19.1:cds	TATA-box	TATAAA	1485	6	-	Helianthus annuus	core promoter element around -30 of transcription start
Lj1A1158T19.1:cds	TATA-box	TATATAA	1486	7	-	Arabidopsis thaliana	core promoter element around -30 of transcription start
Lj1A1158T19.1:cds	TATA-box	TATATA	1487	6	-	Arabidopsis thaliana	core promoter element around -30 of transcription start
Lj1A1158T19.1:cds	TATA-box	ATATAT	1488	6	-	Brassica napus	core promoter element around -30 of transcription start
Lj1A1158T19.1:cds	TATA-box	TATA	1489	4	-	Arabidopsis thaliana	core promoter element around -30 of transcription start
Lj1A1158T19.1:cds	TATA-box	TATAAAT	1514	7	-	Brassica juncea	core promoter element around -30 of transcription start
Lj1A1158T19.1:cds	TATA-box	TATAAA	1515	6	-	Helianthus annuus	core promoter element around -30 of transcription start
Lj1A1158T19.1:cds	TATA-box	TATAA	1516	5	-	Arabidopsis thaliana	core promoter element around -30 of transcription start
Lj1A1158T19.1:cds	TATA-box	TATA	1517	4	-	Arabidopsis thaliana	core promoter element around -30 of transcription start
Lj1A1158T19.1:cds	TATA-box	TATA	1522	4	-	Arabidopsis thaliana	core promoter element around -30 of transcription start
Lj1A1158T19.1:cds	TATA-box	TATA	1527	4	-	Arabidopsis thaliana	core promoter element around -30 of transcription start
Lj1A1158T19.1:cds	TATA-box	TATA	1590	4	-	Arabidopsis thaliana	core promoter element around -30 of transcription start
Lj1A1158T19.1:cds	TATA-box	TATA	1611	4	-	Arabidopsis thaliana	core promoter element around -30 of transcription start
Lj1A1158T19.1:cds	TATA-box	TATA	1715	4	-	Arabidopsis thaliana	core promoter element around -30 of transcription start
Lj1A1158T19.1:cds	TATA-box	ATTATA	1889	6	+	Brassica napus	core promoter element around -30 of transcription start
Lj1A1158T19.1:cds	TATA-box	TATAA	1890	5	-	Arabidopsis thaliana	core promoter element around -30 of transcription start
Lj1A1158T19.1:cds	TATA-box	TATA	1891	4	-	Arabidopsis thaliana	core promoter element around -30 of transcription start
Lj1A1158T19.1:cds	TATA-box	ATTATA	1942	6	+	Brassica napus	core promoter element around -30 of transcription start
Lj1A1158T19.1:cds	TATA-box	TATAA	1943	5	-	Arabidopsis thaliana	core promoter element around -30 of transcription start
Lj1A1158T19.1:cds	TATA-box	TATA	1944	4	-	Arabidopsis thaliana	core promoter element around -30 of transcription start
Lj1A1158T19.1:cds	TCT-motif	TCTTAC	283	6	+	Arabidopsis thaliana	part of a light responsive element
Lj1A1158T19.1:cds	WRE3	CCACCT	972	6	-	Pisum sativum
Lj1A1158T19.1:cds	WRE3	CCACCT	1398	6	+	Pisum sativum
Lj1A1158T19.1:cds	WRE3	CCACCT	1627	6	+	Pisum sativum
Lj1A1158T19.1:cds	Unnamed__4	CTCC	24	4	+	Petroselinum hortense
Lj1A1158T19.1:cds	Unnamed__4	CTCC	150	4	-	Petroselinum hortense
Lj1A1158T19.1:cds	Unnamed__4	CTCC	170	4	-	Petroselinum hortense
Lj1A1158T19.1:cds	Unnamed__4	CTCC	218	4	-	Petroselinum hortense
Lj1A1158T19.1:cds	Unnamed__4	CTCC	248	4	+	Petroselinum hortense
Lj1A1158T19.1:cds	Unnamed__4	CTCC	669	4	-	Petroselinum hortense
Lj1A1158T19.1:cds	Unnamed__4	CTCC	859	4	-	Petroselinum hortense
Lj1A1158T19.1:cds	Unnamed__4	CTCC	1049	4	+	Petroselinum hortense
Lj1A1158T19.1:cds	Unnamed__4	CTCC	1059	4	+	Petroselinum hortense
Lj1A1158T19.1:cds	Unnamed__4	CTCC	1313	4	+	Petroselinum hortense
Lj1A1158T19.1:cds	Unnamed__4	CTCC	1455	4	+	Petroselinum hortense
Lj1A1158T19.1:cds	Unnamed__4	CTCC	1863	4	+	Petroselinum hortense
Lj1A1158T19.1:cds	TC-rich repeats	GTTTTCTTAC	279	9	+	Nicotiana tabacum	cis-acting element involved in defense and stress responsiveness
Lj1A1158T19.1:cds	LAMP-element	CTTTATCA	948	8	-	Pisum sativum	part of a light responsive element
Lj1A1158T19.1:cds	AT~TATA-box	TATATA	15	6	+	Arabidopsis thaliana
Lj1A1158T19.1:cds	AT~TATA-box	TATATA	179	6	+	Arabidopsis thaliana
Lj1A1158T19.1:cds	AT~TATA-box	TATATA	181	6	+	Arabidopsis thaliana
Lj1A1158T19.1:cds	AT~TATA-box	TATATA	183	6	+	Arabidopsis thaliana
Lj1A1158T19.1:cds	AT~TATA-box	TATATA	185	6	+	Arabidopsis thaliana
Lj1A1158T19.1:cds	AT~TATA-box	TATATA	444	6	+	Arabidopsis thaliana
Lj1A1158T19.1:cds	AT~TATA-box	TATATA	446	6	+	Arabidopsis thaliana
Lj1A1158T19.1:cds	AT~TATA-box	TATATA	448	6	+	Arabidopsis thaliana
Lj1A1158T19.1:cds	AT~TATA-box	TATATA	450	6	+	Arabidopsis thaliana
Lj1A1158T19.1:cds	AT~TATA-box	TATATA	452	6	+	Arabidopsis thaliana
Lj1A1158T19.1:cds	AT~TATA-box	TATATA	454	6	+	Arabidopsis thaliana
Lj1A1158T19.1:cds	AT~TATA-box	TATATA	551	6	+	Arabidopsis thaliana
Lj1A1158T19.1:cds	AT~TATA-box	TATATA	553	6	+	Arabidopsis thaliana
Lj1A1158T19.1:cds	AT~TATA-box	TATATAAA	639	8	-	Arabidopsis thaliana
Lj1A1158T19.1:cds	AT~TATA-box	TATATA	641	6	+	Arabidopsis thaliana
Lj1A1158T19.1:cds	AT~TATA-box	TATATA	711	6	+	Arabidopsis thaliana
Lj1A1158T19.1:cds	AT~TATA-box	TATATAAA	1461	8	-	Arabidopsis thaliana
Lj1A1158T19.1:cds	AT~TATA-box	TATATA	1463	6	-	Arabidopsis thaliana
Lj1A1158T19.1:cds	AT~TATA-box	TATATAAA	1485	8	-	Arabidopsis thaliana
Lj1A1158T19.1:cds	AT~TATA-box	TATATA	1487	6	-	Arabidopsis thaliana
Lj1A1158T19.1:cds	ERE	ATTTTAAA	428	8	+	Nicotiana glutinos
Lj1A1158T19.1:cds	ERE	ATTTTAAA	597	8	+	Nicotiana glutinos
Lj1A1158T19.1:cds	ERE	ATTTTAAA	599	8	-	Nicotiana glutinos
Lj1A1158T19.1:cds	ERE	ATTTTAAA	732	8	-	Nicotiana glutinos
Lj1A1158T19.1:cds	Box 4	ATTAAT	1642	6	-	Petroselinum crispum	part of a conserved DNA module involved in light responsiveness
Lj1A1158T19.1:cds	ARE	AAACCA	545	6	+	Zea mays	cis-acting regulatory element essential for the anaerobic induction
Lj1A1158T19.1:cds	ARE	AAACCA	843	6	-	Zea mays	cis-acting regulatory element essential for the anaerobic induction
Lj1A1158T19.1:cds	ARE	AAACCA	1770	6	+	Zea mays	cis-acting regulatory element essential for the anaerobic induction
Lj1A1158T19.1:cds	STRE	AGGGG	147	5	+	Arabidopsis thaliana
Lj1A1158T19.1:cds	STRE	AGGGG	175	5	-	Arabidopsis thaliana
Lj1A1158T19.1:cds	STRE	AGGGG	226	5	-	Arabidopsis thaliana
Lj1A1158T19.1:cds	STRE	AGGGG	1698	5	-	Arabidopsis thaliana
Lj1A1158T19.1:cds	Myb-binding site	CAACAG	1020	6	-	Nicotiana tabacum
Lj1A1158T19.1:cds	MBS	CAACTG	1553	6	-	Arabidopsis thaliana	MYB binding site involved in drought-inducibility
Lj1A1158T19.1:cds	W box	TTGACC	8	6	-	Arabidopsis thaliana
Lj1A1158T19.1:cds	W box	TTGACC	237	6	+	Arabidopsis thaliana
Lj1A1158T19.1:cds	P-box	CCTTTTG	896	7	-	Oryza sativa	gibberellin-responsive element
Lj1A1158T19.1:cds	TCA-element	CCATCTTTTT	315	9	-	Nicotiana tabacum	cis-acting element involved in salicylic acid responsiveness
Lj1A1158T19.1:cds	TCA-element	CCATCTTTTT	1685	9	+	Nicotiana tabacum	cis-acting element involved in salicylic acid responsiveness
Lj1A1158T19.1:cds	Myb	TAACTG	742	6	-	Arabidopsis thaliana
Lj1A1158T19.1:cds	Myb	CAACTG	1553	6	-	Arabidopsis thaliana
Lj1A1158T19.1:cds	Unnamed__6	taTAAATATct	452	10	+	Zea mays
Lj1A1158T19.1:cds	chs-CMA2a	TCACTTGA	1088	8	+	Petroselinum crispum	part of a light responsive element
Lj1A1158T19.1:cds	TGACG-motif	TGACG	254	5	-	Hordeum vulgare	cis-acting regulatory element involved in the MeJA-responsiveness
Lj1A1158T19.1:cds	TGACG-motif	TGACG	1359	5	+	Hordeum vulgare	cis-acting regulatory element involved in the MeJA-responsiveness
Lj1A1158T19.1:cds	ATC-motif	TGCTATCCA	1127	9	-	Pisum sativum	part of a conserved DNA module involved in light responsiveness
Lj1A1158T19.1:cds	MYB	TAACCA	975	6	-	Arabidopsis thaliana
Lj1A1158T19.1:cds	MYB	CAACAG	1020	6	-	Arabidopsis thaliana
Lj1A1158T19.1:cds	MYB	CAACCA	1053	6	+	Arabidopsis thaliana
Lj1A1158T19.1:cds	MYC	CATGTG	114	6	-	Arabidopsis thaliana
Lj1A1158T19.1:cds	MYC	CATGTG	1601	6	-	Arabidopsis thaliana
Lj1A1158T19.1:cds	MYC	CATTTG	1954	6	-	Arabidopsis thaliana
Lj1A1158T19.1:cds	WUN-motif	AAATTACT	603	8	+	Nicotiana glutinosa
Lj1A1158T19.1:cds	GT1-motif	GGTTAAT	134	7	-	Avena sativa	light responsive element
Lj1A1158T19.1:cds	GT1-motif	GGTTAA	135	6	-	Arabidopsis thaliana	light responsive element
Lj1A1158T19.1:cds	GT1-motif	GGTTAA	976	6	+	Arabidopsis thaliana	light responsive element
Lj1A1158T19.1:cds	GT1-motif	GGTTAA	1238	6	+	Arabidopsis thaliana	light responsive element
Lj1A1158T19.1:cds	as-1	TGACG	254	5	-	Arabidopsis thaliana
Lj1A1158T19.1:cds	as-1	TGACG	1359	5	+	Arabidopsis thaliana
Lj1A1158T19.1:cds	MYB-like sequence	TAACCA	975	6	-	Arabidopsis thaliana
Lj1A1158T19.1:cds	TATA	TATAAAAT	197	8	-	Arabidopsis thaliana
Lj1A1158T19.1:cds	TATA	TATAAAAT	643	8	+	Arabidopsis thaliana
Lj1A1158T19.1:cds		motif_sequence	150	4	-	organism	short_function
Lj1A1158T19.1:cds		motif_sequence	338	4	+	organism	short_function
Lj1A1158T19.1:cds		motif_sequence	688	4	-	organism	short_function
Lj1A1158T19.1:cds		motif_sequence	815	4	-	organism	short_function
Lj1A1158T19.1:cds		motif_sequence	1047	4	+	organism	short_function
Lj1A1158T19.1:cds		motif_sequence	1340	4	-	organism	short_function
Lj1A1158T19.1:cds		motif_sequence	1558	4	-	organism	short_function
Lj1A1158T19.1:cds		motif_sequence	1721	4	-	organism	short_function
Lj1A1158T19.1:cds		motif_sequence	1763	4	+	organism	short_function
Lj1A1158T19.1:cds		motif_sequence	1861	4	+	organism	short_function
Lj1A1158T19.1:cds	CGTCA-motif	CGTCA	254	5	+	Hordeum vulgare	cis-acting regulatory element involved in the MeJA-responsiveness
Lj1A1158T19.1:cds	CGTCA-motif	CGTCA	1359	5	-	Hordeum vulgare	cis-acting regulatory element involved in the MeJA-responsiveness
Lj1A1175T52.1:cds	ARE	AAACCA	623	6	-	Zea mays	cis-acting regulatory element essential for the anaerobic induction
Lj1A1175T52.1:cds	ARE	AAACCA	1246	6	+	Zea mays	cis-acting regulatory element essential for the anaerobic induction
Lj1A1175T52.1:cds	ARE	AAACCA	1342	6	-	Zea mays	cis-acting regulatory element essential for the anaerobic induction
Lj1A1175T52.1:cds	ARE	AAACCA	1703	6	-	Zea mays	cis-acting regulatory element essential for the anaerobic induction
Lj1A1175T52.1:cds	ARE	AAACCA	1946	6	+	Zea mays	cis-acting regulatory element essential for the anaerobic induction
Lj1A1175T52.1:cds	AT~TATA-box	TATATAAA	175	8	-	Arabidopsis thaliana
Lj1A1175T52.1:cds	AT~TATA-box	TATATA	177	6	+	Arabidopsis thaliana
Lj1A1175T52.1:cds	AT~TATA-box	TATATA	716	6	+	Arabidopsis thaliana
Lj1A1175T52.1:cds	AT~TATA-box	TATATA	967	6	+	Arabidopsis thaliana
Lj1A1175T52.1:cds	AT~TATA-box	TATATA	1544	6	-	Arabidopsis thaliana
Lj1A1175T52.1:cds	AT~TATA-box	TATATA	1925	6	-	Arabidopsis thaliana
Lj1A1175T52.1:cds	Box 4	ATTAAT	368	6	+	Petroselinum crispum	part of a conserved DNA module involved in light responsiveness
Lj1A1175T52.1:cds	Box 4	ATTAAT	509	6	+	Petroselinum crispum	part of a conserved DNA module involved in light responsiveness
Lj1A1175T52.1:cds	Box 4	ATTAAT	583	6	+	Petroselinum crispum	part of a conserved DNA module involved in light responsiveness
Lj1A1175T52.1:cds	Box 4	ATTAAT	791	6	+	Petroselinum crispum	part of a conserved DNA module involved in light responsiveness
Lj1A1175T52.1:cds	Box 4	ATTAAT	944	6	+	Petroselinum crispum	part of a conserved DNA module involved in light responsiveness
Lj1A1175T52.1:cds	Box 4	ATTAAT	1151	6	-	Petroselinum crispum	part of a conserved DNA module involved in light responsiveness
Lj1A1175T52.1:cds	Box 4	ATTAAT	1662	6	-	Petroselinum crispum	part of a conserved DNA module involved in light responsiveness
Lj1A1175T52.1:cds	ERE	ATTTTAAA	1366	8	+	Nicotiana glutinos
Lj1A1175T52.1:cds	LTR	CCGAAA	648	6	+	Hordeum vulgare	cis-acting element involved in low-temperature responsiveness
Lj1A1175T52.1:cds	TC-rich repeats	GTTTTCTTAC	341	9	+	Nicotiana tabacum	cis-acting element involved in defense and stress responsiveness
Lj1A1175T52.1:cds	Unnamed__4	CTCC	293	4	+	Petroselinum hortense
Lj1A1175T52.1:cds	Unnamed__4	CTCC	451	4	-	Petroselinum hortense
Lj1A1175T52.1:cds	Unnamed__4	CTCC	893	4	-	Petroselinum hortense
Lj1A1175T52.1:cds	Unnamed__4	CTCC	1061	4	+	Petroselinum hortense
Lj1A1175T52.1:cds	Unnamed__4	CTCC	1178	4	+	Petroselinum hortense
Lj1A1175T52.1:cds	Unnamed__4	CTCC	1570	4	-	Petroselinum hortense
Lj1A1175T52.1:cds	Unnamed__4	CTCC	1632	4	-	Petroselinum hortense
Lj1A1175T52.1:cds	Unnamed__4	CTCC	1751	4	+	Petroselinum hortense
Lj1A1175T52.1:cds	Unnamed__4	CTCC	1786	4	+	Petroselinum hortense
Lj1A1175T52.1:cds	Unnamed__4	CTCC	1833	4	+	Petroselinum hortense
Lj1A1175T52.1:cds	Unnamed__4	CTCC	1858	4	+	Petroselinum hortense
Lj1A1175T52.1:cds	Unnamed__4	CTCC	1902	4	+	Petroselinum hortense
Lj1A1175T52.1:cds	WRE3	CCACCT	1826	6	+	Pisum sativum
Lj1A1175T52.1:cds	ABRE	ACGTG	1727	5	-	Arabidopsis thaliana	cis-acting element involved in the abscisic acid responsiveness
Lj1A1175T52.1:cds	CAAT-box	CAAT	89	4	-	Nicotiana glutinosa
Lj1A1175T52.1:cds	CAAT-box	CAAT	155	4	+	Nicotiana glutinosa
Lj1A1175T52.1:cds	CAAT-box	CAAAT	202	5	-	Pisum sativum	common cis-acting element in promoter and enhancer regions
Lj1A1175T52.1:cds	CAAT-box	CAAT	221	4	-	Nicotiana glutinosa
Lj1A1175T52.1:cds	CAAT-box	CCCAATTT	271	8	+	Arabidopsis thaliana	common cis-acting element in promoter and enhancer regions
Lj1A1175T52.1:cds	CAAT-box	CCAAT	272	5	+	Arabidopsis thaliana	common cis-acting element in promoter and enhancer regions
Lj1A1175T52.1:cds	CAAT-box	CAAT	273	4	+	Nicotiana glutinosa
Lj1A1175T52.1:cds	CAAT-box	CAAT	356	4	+	Nicotiana glutinosa
Lj1A1175T52.1:cds	CAAT-box	TGCCAAC	464	7	+	Petunia hybrida	common cis-acting element in promoter and enhancer regions
Lj1A1175T52.1:cds	CAAT-box	CAAT	507	4	+	Nicotiana glutinosa
Lj1A1175T52.1:cds	CAAT-box	CAAAT	523	5	+	Pisum sativum	common cis-acting element in promoter and enhancer regions
Lj1A1175T52.1:cds	CAAT-box	CAAT	567	4	+	Nicotiana glutinosa
Lj1A1175T52.1:cds	CAAT-box	CAAAT	587	5	-	Pisum sativum	common cis-acting element in promoter and enhancer regions
Lj1A1175T52.1:cds	CAAT-box	CAAT	712	4	+	Nicotiana glutinosa
Lj1A1175T52.1:cds	CAAT-box	CAAT	735	4	+	Nicotiana glutinosa
Lj1A1175T52.1:cds	CAAT-box	CAAAT	755	5	-	Pisum sativum	common cis-acting element in promoter and enhancer regions
Lj1A1175T52.1:cds	CAAT-box	CAAAT	784	5	-	Pisum sativum	common cis-acting element in promoter and enhancer regions
Lj1A1175T52.1:cds	CAAT-box	CAAAT	835	5	-	Pisum sativum	common cis-acting element in promoter and enhancer regions
Lj1A1175T52.1:cds	CAAT-box	CAAT	851	4	+	Nicotiana glutinosa
Lj1A1175T52.1:cds	CAAT-box	CAAT	916	4	+	Nicotiana glutinosa
Lj1A1175T52.1:cds	CAAT-box	CAAAT	948	5	-	Pisum sativum	common cis-acting element in promoter and enhancer regions
Lj1A1175T52.1:cds	CAAT-box	CAAT	1006	4	+	Nicotiana glutinosa
Lj1A1175T52.1:cds	CAAT-box	CAAAT	1031	5	+	Pisum sativum	common cis-acting element in promoter and enhancer regions
Lj1A1175T52.1:cds	CAAT-box	CAAT	1045	4	-	Nicotiana glutinosa
Lj1A1175T52.1:cds	CAAT-box	CAAT	1068	4	-	Nicotiana glutinosa
Lj1A1175T52.1:cds	CAAT-box	CAAAT	1094	5	+	Pisum sativum	common cis-acting element in promoter and enhancer regions
Lj1A1175T52.1:cds	CAAT-box	CAAAT	1099	5	+	Pisum sativum	common cis-acting element in promoter and enhancer regions
Lj1A1175T52.1:cds	CAAT-box	CCAAT	1144	5	-	Arabidopsis thaliana	common cis-acting element in promoter and enhancer regions
Lj1A1175T52.1:cds	CAAT-box	CAAAT	1155	5	-	Pisum sativum	common cis-acting element in promoter and enhancer regions
Lj1A1175T52.1:cds	CAAT-box	CAAT	1281	4	+	Nicotiana glutinosa
Lj1A1175T52.1:cds	CAAT-box	CAAAT	1329	5	+	Pisum sativum	common cis-acting element in promoter and enhancer regions
Lj1A1175T52.1:cds	CAAT-box	CAAAT	1426	5	+	Pisum sativum	common cis-acting element in promoter and enhancer regions
Lj1A1175T52.1:cds	CAAT-box	CAAT	1474	4	+	Nicotiana glutinosa
Lj1A1175T52.1:cds	CAAT-box	CAAAT	1485	5	+	Pisum sativum	common cis-acting element in promoter and enhancer regions
Lj1A1175T52.1:cds	CAAT-box	CAAT	1496	4	+	Nicotiana glutinosa
Lj1A1175T52.1:cds	CAAT-box	CAAT	1678	4	-	Nicotiana glutinosa
Lj1A1175T52.1:cds	CAAT-box	CCAAT	1753	5	+	Arabidopsis thaliana	common cis-acting element in promoter and enhancer regions
Lj1A1175T52.1:cds	CAAT-box	CAAT	1754	4	+	Nicotiana glutinosa
Lj1A1175T52.1:cds	CAAT-box	CAAT	1807	4	+	Nicotiana glutinosa
Lj1A1175T52.1:cds	CAAT-box	CAAT	1817	4	-	Nicotiana glutinosa
Lj1A1175T52.1:cds	CAAT-box	CAAAT	1913	5	+	Pisum sativum	common cis-acting element in promoter and enhancer regions
Lj1A1175T52.1:cds	CAAT-box	CAAAT	1967	5	-	Pisum sativum	common cis-acting element in promoter and enhancer regions
Lj1A1175T52.1:cds	TATA-box	TATAAAA	98	7	-	Pisum sativum	core promoter element around -30 of transcription start
Lj1A1175T52.1:cds	TATA-box	TATAAA	99	6	-	Helianthus annuus	core promoter element around -30 of transcription start
Lj1A1175T52.1:cds	TATA-box	TATAA	100	5	-	Arabidopsis thaliana	core promoter element around -30 of transcription start
Lj1A1175T52.1:cds	TATA-box	TATA	101	4	+	Arabidopsis thaliana	core promoter element around -30 of transcription start
Lj1A1175T52.1:cds	TATA-box	taTATAAAtc	173	9	-	Arabidopsis thaliana	core promoter element around -30 of transcription start
Lj1A1175T52.1:cds	TATA-box	TATAAAT	174	7	-	Brassica juncea	core promoter element around -30 of transcription start
Lj1A1175T52.1:cds	TATA-box	TATAAA	175	6	-	Helianthus annuus	core promoter element around -30 of transcription start
Lj1A1175T52.1:cds	TATA-box	TATATAA	176	7	-	Arabidopsis thaliana	core promoter element around -30 of transcription start
Lj1A1175T52.1:cds	TATA-box	TATATA	177	6	+	Arabidopsis thaliana	core promoter element around -30 of transcription start
Lj1A1175T52.1:cds	TATA-box	ATATAA	178	6	+	Brassica oleracea	core promoter element around -30 of transcription start
Lj1A1175T52.1:cds	TATA-box	TATA	179	4	+	Arabidopsis thaliana	core promoter element around -30 of transcription start
Lj1A1175T52.1:cds	TATA-box	TATA	215	4	+	Arabidopsis thaliana	core promoter element around -30 of transcription start
Lj1A1175T52.1:cds	TATA-box	TATA	304	4	+	Arabidopsis thaliana	core promoter element around -30 of transcription start
Lj1A1175T52.1:cds	TATA-box	ATATAT	547	6	+	Brassica napus	core promoter element around -30 of transcription start
Lj1A1175T52.1:cds	TATA-box	TATA	548	4	+	Arabidopsis thaliana	core promoter element around -30 of transcription start
Lj1A1175T52.1:cds	TATA-box	TATAAAA	575	7	-	Pisum sativum	core promoter element around -30 of transcription start
Lj1A1175T52.1:cds	TATA-box	TATAAA	576	6	-	Helianthus annuus	core promoter element around -30 of transcription start
Lj1A1175T52.1:cds	TATA-box	TATAA	577	5	-	Arabidopsis thaliana	core promoter element around -30 of transcription start
Lj1A1175T52.1:cds	TATA-box	TATA	578	4	+	Arabidopsis thaliana	core promoter element around -30 of transcription start
Lj1A1175T52.1:cds	TATA-box	ATTATA	714	6	+	Brassica napus	core promoter element around -30 of transcription start
Lj1A1175T52.1:cds	TATA-box	TATATAA	715	7	-	Arabidopsis thaliana	core promoter element around -30 of transcription start
Lj1A1175T52.1:cds	TATA-box	TATATA	716	6	+	Arabidopsis thaliana	core promoter element around -30 of transcription start
Lj1A1175T52.1:cds	TATA-box	ATATAT	717	6	+	Brassica napus	core promoter element around -30 of transcription start
Lj1A1175T52.1:cds	TATA-box	TATA	718	4	+	Arabidopsis thaliana	core promoter element around -30 of transcription start
Lj1A1175T52.1:cds	TATA-box	ccTATAAAaa	727	9	+	Arabidopsis thaliana	core promoter element around -30 of transcription start
Lj1A1175T52.1:cds	TATA-box	TATA	729	4	+	Arabidopsis thaliana	core promoter element around -30 of transcription start
Lj1A1175T52.1:cds	TATA-box	TATATA	967	6	+	Arabidopsis thaliana	core promoter element around -30 of transcription start
Lj1A1175T52.1:cds	TATA-box	ATATAA	968	6	+	Brassica oleracea	core promoter element around -30 of transcription start
Lj1A1175T52.1:cds	TATA-box	TATA	969	4	+	Arabidopsis thaliana	core promoter element around -30 of transcription start
Lj1A1175T52.1:cds	TATA-box	TATATTTATATTT	972	13	-	Avena sativa	core promoter element around -30 of transcription start
Lj1A1175T52.1:cds	TATA-box	ATATAA	974	6	+	Brassica oleracea	core promoter element around -30 of transcription start
Lj1A1175T52.1:cds	TATA-box	TATA	975	4	+	Arabidopsis thaliana	core promoter element around -30 of transcription start
Lj1A1175T52.1:cds	TATA-box	TATATTTATATTT	978	13	-	Avena sativa	core promoter element around -30 of transcription start
Lj1A1175T52.1:cds	TATA-box	ATATAA	980	6	+	Brassica oleracea	core promoter element around -30 of transcription start
Lj1A1175T52.1:cds	TATA-box	TATA	981	4	+	Arabidopsis thaliana	core promoter element around -30 of transcription start
Lj1A1175T52.1:cds	TATA-box	TATATTTATATTT	984	12	-	Avena sativa	core promoter element around -30 of transcription start
Lj1A1175T52.1:cds	TATA-box	ATATAA	986	6	+	Brassica oleracea	core promoter element around -30 of transcription start
Lj1A1175T52.1:cds	TATA-box	TATA	987	4	+	Arabidopsis thaliana	core promoter element around -30 of transcription start
Lj1A1175T52.1:cds	TATA-box	ccTATAAAaa	1139	9	-	Arabidopsis thaliana	core promoter element around -30 of transcription start
Lj1A1175T52.1:cds	TATA-box	TATA	1356	4	-	Arabidopsis thaliana	core promoter element around -30 of transcription start
Lj1A1175T52.1:cds	TATA-box	ATATAA	1409	6	+	Brassica oleracea	core promoter element around -30 of transcription start
Lj1A1175T52.1:cds	TATA-box	TATA	1410	4	-	Arabidopsis thaliana	core promoter element around -30 of transcription start
Lj1A1175T52.1:cds	TATA-box	TATA	1489	4	-	Arabidopsis thaliana	core promoter element around -30 of transcription start
Lj1A1175T52.1:cds	TATA-box	ATTATA	1498	6	+	Brassica napus	core promoter element around -30 of transcription start
Lj1A1175T52.1:cds	TATA-box	TATAA	1499	5	-	Arabidopsis thaliana	core promoter element around -30 of transcription start
Lj1A1175T52.1:cds	TATA-box	TATA	1500	4	-	Arabidopsis thaliana	core promoter element around -30 of transcription start
Lj1A1175T52.1:cds	TATA-box	TACAAAA	1533	7	+	Oryza sativa	core promoter element around -30 of transcription start
Lj1A1175T52.1:cds	TATA-box	TATATAA	1543	7	-	Arabidopsis thaliana	core promoter element around -30 of transcription start
Lj1A1175T52.1:cds	TATA-box	TATATA	1544	6	-	Arabidopsis thaliana	core promoter element around -30 of transcription start
Lj1A1175T52.1:cds	TATA-box	TATA	1546	4	-	Arabidopsis thaliana	core promoter element around -30 of transcription start
Lj1A1175T52.1:cds	TATA-box	TATA	1736	4	-	Arabidopsis thaliana	core promoter element around -30 of transcription start
Lj1A1175T52.1:cds	TATA-box	ATATAT	1896	6	-	Brassica napus	core promoter element around -30 of transcription start
Lj1A1175T52.1:cds	TATA-box	TATA	1897	4	-	Arabidopsis thaliana	core promoter element around -30 of transcription start
Lj1A1175T52.1:cds	TATA-box	TATA	1917	4	-	Arabidopsis thaliana	core promoter element around -30 of transcription start
Lj1A1175T52.1:cds	TATA-box	TATACA	1923	6	-	Helianthus annuus	core promoter element around -30 of transcription start
Lj1A1175T52.1:cds	TATA-box	TATATA	1925	6	-	Arabidopsis thaliana	core promoter element around -30 of transcription start
Lj1A1175T52.1:cds	TATA-box	ATATAT	1926	6	-	Brassica napus	core promoter element around -30 of transcription start
Lj1A1175T52.1:cds	TATA-box	TATA	1927	4	-	Arabidopsis thaliana	core promoter element around -30 of transcription start
Lj1A1175T52.1:cds	TCT-motif	TCTTAC	345	6	+	Arabidopsis thaliana	part of a light responsive element
Lj1A1175T52.1:cds	Myc	TCTCTTA	1879	7	+	Arabidopsis thaliana
Lj1A1175T52.1:cds	CGTCA-motif	CGTCA	47	5	+	Hordeum vulgare	cis-acting regulatory element involved in the MeJA-responsiveness
Lj1A1175T52.1:cds	CGTCA-motif	CGTCA	741	5	-	Hordeum vulgare	cis-acting regulatory element involved in the MeJA-responsiveness
Lj1A1175T52.1:cds		motif_sequence	2	4	-	organism	short_function
Lj1A1175T52.1:cds		motif_sequence	515	4	+	organism	short_function
Lj1A1175T52.1:cds		motif_sequence	707	4	+	organism	short_function
Lj1A1175T52.1:cds		motif_sequence	759	4	-	organism	short_function
Lj1A1175T52.1:cds		motif_sequence	875	4	-	organism	short_function
Lj1A1175T52.1:cds		motif_sequence	1429	4	+	organism	short_function
Lj1A1175T52.1:cds		motif_sequence	1530	4	+	organism	short_function
Lj1A1175T52.1:cds		motif_sequence	1570	4	-	organism	short_function
Lj1A1175T52.1:cds		motif_sequence	1749	4	+	organism	short_function
Lj1A1175T52.1:cds		motif_sequence	1784	4	+	organism	short_function
Lj1A1175T52.1:cds		motif_sequence	1856	4	+	organism	short_function
Lj1A1175T52.1:cds		motif_sequence	1900	4	+	organism	short_function
Lj1A1175T52.1:cds		motif_sequence	1908	4	+	organism	short_function
Lj1A1175T52.1:cds	CAT-box	GCCACT	1436	6	-	Arabidopsis thaliana	cis-acting regulatory element related to meristem expression
Lj1A1175T52.1:cds	WUN-motif	AAATTACT	1330	8	+	Nicotiana glutinosa
Lj1A1175T52.1:cds	GT1-motif	GGTTAAT	1205	7	+	Avena sativa	light responsive element
Lj1A1175T52.1:cds	as-1	TGACG	47	5	-	Arabidopsis thaliana
Lj1A1175T52.1:cds	as-1	TGACG	741	5	+	Arabidopsis thaliana
Lj1A1175T52.1:cds	MYB	CAACCA	615	6	-	Arabidopsis thaliana
Lj1A1175T52.1:cds	MYB	TAACCA	1598	6	-	Arabidopsis thaliana
Lj1A1175T52.1:cds	MYB	CAACCA	1792	6	+	Arabidopsis thaliana
Lj1A1175T52.1:cds	MYC	CATTTG	783	6	+	Arabidopsis thaliana
Lj1A1175T52.1:cds	MYC	CATGTG	1084	6	+	Arabidopsis thaliana
Lj1A1175T52.1:cds	MYC	CATTTG	1099	6	-	Arabidopsis thaliana
Lj1A1175T52.1:cds	MYC	CATTTG	1426	6	-	Arabidopsis thaliana
Lj1A1175T52.1:cds	TGACG-motif	TGACG	47	5	-	Hordeum vulgare	cis-acting regulatory element involved in the MeJA-responsiveness
Lj1A1175T52.1:cds	TGACG-motif	TGACG	741	5	+	Hordeum vulgare	cis-acting regulatory element involved in the MeJA-responsiveness
Lj1A1175T52.1:cds	G-box	CACGAC	1648	6	-	Zea mays	cis-acting regulatory element involved in light responsiveness
Lj1A1175T52.1:cds	G-box	CACGTC	1727	6	+	Zea mays	cis-acting regulatory element involved in light responsiveness
Lj1A1175T52.1:cds	MYB-like sequence	TAACCA	1598	6	-	Arabidopsis thaliana
Lj1A1175T52.1:cds	Unnamed__6	taTAAATATct	170	10	-	Zea mays
Lj1A1175T52.1:cds	TCA-element	CCATCTTTTT	1694	9	+	Nicotiana tabacum	cis-acting element involved in salicylic acid responsiveness
Lj1A1175T52.1:cds	I-box	cCATATCCAAT	1747	10	+	Flaveria trinervia	part of a light responsive element
Lj1A1175T52.1:cds	I-box	gGATAAGGTG	1827	9	-	Zea mays	part of a light responsive element
Lj1A1175T52.1:cds	GATA-motif	GATAGGG	825	7	+	Pisum sativum	part of a light responsive element
Lj1A1175T52.1:cds	TCCC-motif	TCTCCCT	1857	7	+	Spinacia oleracea	part of a light responsive element
Lj1A1175T52.1:cds	Unnamed__2	CCCCGG	673	6	+	Zea mays
Lj1A1175T52.1:cds	TATC-box	TATCCCA	268	7	+	Oryza sativa	cis-acting element involved in gibberellin-responsiveness
Lj1A1233G65.1:cds	Myb-binding site	CAACAG	1116	6	+	Nicotiana tabacum
Lj1A1233G65.1:cds	ABRE4	CACGTA	459	6	+	Zea mays
Lj1A1233G65.1:cds	ABRE4	CACGTA	1875	6	-	Zea mays
Lj1A1233G65.1:cds	ARE	AAACCA	805	6	-	Zea mays	cis-acting regulatory element essential for the anaerobic induction
Lj1A1233G65.1:cds	ARE	AAACCA	929	6	-	Zea mays	cis-acting regulatory element essential for the anaerobic induction
Lj1A1233G65.1:cds	ARE	AAACCA	1078	6	+	Zea mays	cis-acting regulatory element essential for the anaerobic induction
Lj1A1233G65.1:cds	ABRE3a	TACGTG	459	6	-	Zea mays
Lj1A1233G65.1:cds	ABRE3a	TACGTG	1875	6	+	Zea mays
Lj1A1233G65.1:cds	STRE	AGGGG	959	5	-	Arabidopsis thaliana
Lj1A1233G65.1:cds	Unnamed__1	GAATTTAATTAA	384	11	-	Glycine max	60K protein binding site
Lj1A1233G65.1:cds	Unnamed__1	CGTGG	818	5	+	Zea mays
Lj1A1233G65.1:cds	Unnamed__1	CGTGG	1519	5	+	Zea mays
Lj1A1233G65.1:cds	LTR	CCGAAA	1498	6	+	Hordeum vulgare	cis-acting element involved in low-temperature responsiveness
Lj1A1233G65.1:cds	Box 4	ATTAAT	383	6	+	Petroselinum crispum	part of a conserved DNA module involved in light responsiveness
Lj1A1233G65.1:cds	Box 4	ATTAAT	387	6	+	Petroselinum crispum	part of a conserved DNA module involved in light responsiveness
Lj1A1233G65.1:cds	AT~TATA-box	TATATA	24	6	+	Arabidopsis thaliana
Lj1A1233G65.1:cds	AT~TATA-box	TATATA	26	6	+	Arabidopsis thaliana
Lj1A1233G65.1:cds	WRE3	CCACCT	1524	6	-	Pisum sativum
Lj1A1233G65.1:cds	TC-rich repeats	GTTTTCTTAC	950	9	-	Nicotiana tabacum	cis-acting element involved in defense and stress responsiveness
Lj1A1233G65.1:cds	Unnamed__4	CTCC	985	4	-	Petroselinum hortense
Lj1A1233G65.1:cds	Unnamed__4	CTCC	1522	4	-	Petroselinum hortense
Lj1A1233G65.1:cds	Unnamed__4	CTCC	1530	4	-	Petroselinum hortense
Lj1A1233G65.1:cds	Unnamed__4	CTCC	1786	4	+	Petroselinum hortense
Lj1A1233G65.1:cds	Unnamed__4	CTCC	1805	4	+	Petroselinum hortense
Lj1A1233G65.1:cds	Unnamed__4	CTCC	1890	4	+	Petroselinum hortense
Lj1A1233G65.1:cds	Unnamed__4	CTCC	1964	4	+	Petroselinum hortense
Lj1A1233G65.1:cds	Unnamed__4	CTCC	1968	4	+	Petroselinum hortense
Lj1A1233G65.1:cds	TATA-box	ATATAT	23	6	+	Brassica napus	core promoter element around -30 of transcription start
Lj1A1233G65.1:cds	TATA-box	TATATA	24	6	+	Arabidopsis thaliana	core promoter element around -30 of transcription start
Lj1A1233G65.1:cds	TATA-box	ATATAT	25	6	+	Brassica napus	core promoter element around -30 of transcription start
Lj1A1233G65.1:cds	TATA-box	TATATA	26	6	+	Arabidopsis thaliana	core promoter element around -30 of transcription start
Lj1A1233G65.1:cds	TATA-box	ATATAT	27	6	+	Brassica napus	core promoter element around -30 of transcription start
Lj1A1233G65.1:cds	TATA-box	TATA	28	4	+	Arabidopsis thaliana	core promoter element around -30 of transcription start
Lj1A1233G65.1:cds	TATA-box	ATTATA	173	6	+	Brassica napus	core promoter element around -30 of transcription start
Lj1A1233G65.1:cds	TATA-box	TATAA	174	5	-	Arabidopsis thaliana	core promoter element around -30 of transcription start
Lj1A1233G65.1:cds	TATA-box	TATA	175	4	+	Arabidopsis thaliana	core promoter element around -30 of transcription start
Lj1A1233G65.1:cds	TATA-box	taTATAAAtc	286	9	-	Arabidopsis thaliana	core promoter element around -30 of transcription start
Lj1A1233G65.1:cds	TATA-box	TATA	527	4	+	Arabidopsis thaliana	core promoter element around -30 of transcription start
Lj1A1233G65.1:cds	TATA-box	TATAAATA	588	8	-	Daucus carota	core promoter element around -30 of transcription start
Lj1A1233G65.1:cds	TATA-box	TATAAAT	589	7	-	Brassica juncea	core promoter element around -30 of transcription start
Lj1A1233G65.1:cds	TATA-box	TATAAA	590	6	-	Helianthus annuus	core promoter element around -30 of transcription start
Lj1A1233G65.1:cds	TATA-box	TATAA	591	5	-	Arabidopsis thaliana	core promoter element around -30 of transcription start
Lj1A1233G65.1:cds	TATA-box	TATA	592	4	+	Arabidopsis thaliana	core promoter element around -30 of transcription start
Lj1A1233G65.1:cds	TATA-box	TATAAAT	654	7	-	Brassica juncea	core promoter element around -30 of transcription start
Lj1A1233G65.1:cds	TATA-box	TATAAA	655	6	-	Helianthus annuus	core promoter element around -30 of transcription start
Lj1A1233G65.1:cds	TATA-box	TATAA	656	5	-	Arabidopsis thaliana	core promoter element around -30 of transcription start
Lj1A1233G65.1:cds	TATA-box	TATA	657	4	+	Arabidopsis thaliana	core promoter element around -30 of transcription start
Lj1A1233G65.1:cds	TATA-box	TATA	990	4	+	Arabidopsis thaliana	core promoter element around -30 of transcription start
Lj1A1233G65.1:cds	TATA-box	ATATAA	996	6	+	Brassica oleracea	core promoter element around -30 of transcription start
Lj1A1233G65.1:cds	TATA-box	TATA	997	4	+	Arabidopsis thaliana	core promoter element around -30 of transcription start
Lj1A1233G65.1:cds	TATA-box	TATAAAT	1071	7	-	Brassica juncea	core promoter element around -30 of transcription start
Lj1A1233G65.1:cds	TATA-box	TATAAA	1072	6	-	Helianthus annuus	core promoter element around -30 of transcription start
Lj1A1233G65.1:cds	TATA-box	TATAA	1073	5	-	Arabidopsis thaliana	core promoter element around -30 of transcription start
Lj1A1233G65.1:cds	TATA-box	TATA	1074	4	-	Arabidopsis thaliana	core promoter element around -30 of transcription start
Lj1A1233G65.1:cds	TATA-box	TATAA	1130	5	-	Arabidopsis thaliana	core promoter element around -30 of transcription start
Lj1A1233G65.1:cds	TATA-box	TATA	1131	4	-	Arabidopsis thaliana	core promoter element around -30 of transcription start
Lj1A1233G65.1:cds	TATA-box	ATTATA	1164	6	+	Brassica napus	core promoter element around -30 of transcription start
Lj1A1233G65.1:cds	TATA-box	TATAA	1165	5	-	Arabidopsis thaliana	core promoter element around -30 of transcription start
Lj1A1233G65.1:cds	TATA-box	TATA	1166	4	-	Arabidopsis thaliana	core promoter element around -30 of transcription start
Lj1A1233G65.1:cds	TATA-box	TATACA	1191	6	-	Helianthus annuus	core promoter element around -30 of transcription start
Lj1A1233G65.1:cds	TATA-box	TATA	1193	4	-	Arabidopsis thaliana	core promoter element around -30 of transcription start
Lj1A1233G65.1:cds	TATA-box	ATTATA	1225	6	+	Brassica napus	core promoter element around -30 of transcription start
Lj1A1233G65.1:cds	TATA-box	TATAA	1226	5	-	Arabidopsis thaliana	core promoter element around -30 of transcription start
Lj1A1233G65.1:cds	TATA-box	TATA	1227	4	-	Arabidopsis thaliana	core promoter element around -30 of transcription start
Lj1A1233G65.1:cds	TATA-box	TATA	1238	4	-	Arabidopsis thaliana	core promoter element around -30 of transcription start
Lj1A1233G65.1:cds	TATA-box	TATAAAA	1350	7	-	Pisum sativum	core promoter element around -30 of transcription start
Lj1A1233G65.1:cds	TATA-box	TATAAA	1351	6	-	Helianthus annuus	core promoter element around -30 of transcription start
Lj1A1233G65.1:cds	TATA-box	TATAA	1352	5	-	Arabidopsis thaliana	core promoter element around -30 of transcription start
Lj1A1233G65.1:cds	TATA-box	TATA	1353	4	-	Arabidopsis thaliana	core promoter element around -30 of transcription start
Lj1A1233G65.1:cds	TATA-box	TATTTAAA	1386	8	+	Arabidopsis thaliana	core promoter element around -30 of transcription start
Lj1A1233G65.1:cds	TATA-box	TACATAAA	1412	8	+	Oryza sativa	core promoter element around -30 of transcription start
Lj1A1233G65.1:cds	TATA-box	TATAAAA	1725	7	-	Pisum sativum	core promoter element around -30 of transcription start
Lj1A1233G65.1:cds	TATA-box	TATAAA	1726	6	-	Helianthus annuus	core promoter element around -30 of transcription start
Lj1A1233G65.1:cds	TATA-box	TATAA	1727	5	-	Arabidopsis thaliana	core promoter element around -30 of transcription start
Lj1A1233G65.1:cds	TATA-box	TATA	1728	4	-	Arabidopsis thaliana	core promoter element around -30 of transcription start
Lj1A1233G65.1:cds	TATA-box	TATA	1897	4	-	Arabidopsis thaliana	core promoter element around -30 of transcription start
Lj1A1233G65.1:cds	TATA-box	ccTATAAAaa	1917	9	-	Arabidopsis thaliana	core promoter element around -30 of transcription start
Lj1A1233G65.1:cds	TATA-box	TATAAAA	1918	7	-	Pisum sativum	core promoter element around -30 of transcription start
Lj1A1233G65.1:cds	TATA-box	TATAAA	1919	6	-	Helianthus annuus	core promoter element around -30 of transcription start
Lj1A1233G65.1:cds	TATA-box	TATAA	1920	5	-	Arabidopsis thaliana	core promoter element around -30 of transcription start
Lj1A1233G65.1:cds	TATA-box	TATA	1921	4	-	Arabidopsis thaliana	core promoter element around -30 of transcription start
Lj1A1233G65.1:cds	TATA-box	TACAAAA	1986	7	-	Oryza sativa	core promoter element around -30 of transcription start
Lj1A1233G65.1:cds	TCT-motif	TCTTAC	1834	6	+	Arabidopsis thaliana	part of a light responsive element
Lj1A1233G65.1:cds	TCT-motif	TCTTAC	1952	6	+	Arabidopsis thaliana	part of a light responsive element
Lj1A1233G65.1:cds	GCN4_motif	TGAGTCA	543	7	+	Oryza sativa	cis-regulatory element involved in endosperm expression
Lj1A1233G65.1:cds	Myc	TCTCTTA	358	7	-	Arabidopsis thaliana
Lj1A1233G65.1:cds	Myc	TCTCTTA	1381	7	+	Arabidopsis thaliana
Lj1A1233G65.1:cds	CAAT-box	CAAAT	63	5	+	Pisum sativum	common cis-acting element in promoter and enhancer regions
Lj1A1233G65.1:cds	CAAT-box	CAAT	71	4	+	Nicotiana glutinosa
Lj1A1233G65.1:cds	CAAT-box	CAAAT	155	5	+	Pisum sativum	common cis-acting element in promoter and enhancer regions
Lj1A1233G65.1:cds	CAAT-box	CAAT	179	4	-	Nicotiana glutinosa
Lj1A1233G65.1:cds	CAAT-box	CAAT	189	4	+	Nicotiana glutinosa
Lj1A1233G65.1:cds	CAAT-box	CAAT	208	4	+	Nicotiana glutinosa
Lj1A1233G65.1:cds	CAAT-box	CAAAT	229	5	-	Pisum sativum	common cis-acting element in promoter and enhancer regions
Lj1A1233G65.1:cds	CAAT-box	CAAAT	259	5	+	Pisum sativum	common cis-acting element in promoter and enhancer regions
Lj1A1233G65.1:cds	CAAT-box	CAAAT	342	5	-	Pisum sativum	common cis-acting element in promoter and enhancer regions
Lj1A1233G65.1:cds	CAAT-box	CAAAT	410	5	+	Pisum sativum	common cis-acting element in promoter and enhancer regions
Lj1A1233G65.1:cds	CAAT-box	CAAT	413	4	-	Nicotiana glutinosa
Lj1A1233G65.1:cds	CAAT-box	CAAT	427	4	+	Nicotiana glutinosa
Lj1A1233G65.1:cds	CAAT-box	CAAT	477	4	+	Nicotiana glutinosa
Lj1A1233G65.1:cds	CAAT-box	CAAT	479	4	-	Nicotiana glutinosa
Lj1A1233G65.1:cds	CAAT-box	CAAT	487	4	-	Nicotiana glutinosa
Lj1A1233G65.1:cds	CAAT-box	CAAT	541	4	-	Nicotiana glutinosa
Lj1A1233G65.1:cds	CAAT-box	CAAT	555	4	-	Nicotiana glutinosa
Lj1A1233G65.1:cds	CAAT-box	CCAAT	714	5	+	Arabidopsis thaliana	common cis-acting element in promoter and enhancer regions
Lj1A1233G65.1:cds	CAAT-box	CAAT	715	4	+	Nicotiana glutinosa
Lj1A1233G65.1:cds	CAAT-box	CAAT	785	4	-	Nicotiana glutinosa
Lj1A1233G65.1:cds	CAAT-box	CAAAT	799	5	+	Pisum sativum	common cis-acting element in promoter and enhancer regions
Lj1A1233G65.1:cds	CAAT-box	CAAAT	943	5	+	Pisum sativum	common cis-acting element in promoter and enhancer regions
Lj1A1233G65.1:cds	CAAT-box	CAAT	994	4	+	Nicotiana glutinosa
Lj1A1233G65.1:cds	CAAT-box	CAAT	1005	4	-	Nicotiana glutinosa
Lj1A1233G65.1:cds	CAAT-box	CAAT	1084	4	+	Nicotiana glutinosa
Lj1A1233G65.1:cds	CAAT-box	CAAT	1090	4	+	Nicotiana glutinosa
Lj1A1233G65.1:cds	CAAT-box	CAAT	1108	4	+	Nicotiana glutinosa
Lj1A1233G65.1:cds	CAAT-box	CAAT	1154	4	-	Nicotiana glutinosa
Lj1A1233G65.1:cds	CAAT-box	CAAT	1175	4	+	Nicotiana glutinosa
Lj1A1233G65.1:cds	CAAT-box	CAAAT	1266	5	+	Pisum sativum	common cis-acting element in promoter and enhancer regions
Lj1A1233G65.1:cds	CAAT-box	CAAT	1437	4	-	Nicotiana glutinosa
Lj1A1233G65.1:cds	CAAT-box	CAAT	1492	4	-	Nicotiana glutinosa
Lj1A1233G65.1:cds	CAAT-box	CAAAT	1508	5	+	Pisum sativum	common cis-acting element in promoter and enhancer regions
Lj1A1233G65.1:cds	CAAT-box	CAAT	1568	4	+	Nicotiana glutinosa
Lj1A1233G65.1:cds	CAAT-box	CAAAT	1580	5	+	Pisum sativum	common cis-acting element in promoter and enhancer regions
Lj1A1233G65.1:cds	CAAT-box	CAAT	1612	4	+	Nicotiana glutinosa
Lj1A1233G65.1:cds	CAAT-box	CAAAT	1778	5	+	Pisum sativum	common cis-acting element in promoter and enhancer regions
Lj1A1233G65.1:cds	CAAT-box	CCAAT	1817	5	+	Arabidopsis thaliana	common cis-acting element in promoter and enhancer regions
Lj1A1233G65.1:cds	CAAT-box	CAAT	1818	4	+	Nicotiana glutinosa
Lj1A1233G65.1:cds	CAAT-box	CAAT	1932	4	+	Nicotiana glutinosa
Lj1A1233G65.1:cds	CAAT-box	CAAT	1934	4	-	Nicotiana glutinosa
Lj1A1233G65.1:cds	CAAT-box	CAAT	1992	4	-	Nicotiana glutinosa
Lj1A1233G65.1:cds	ABRE	ACGTG	459	5	-	Arabidopsis thaliana	cis-acting element involved in the abscisic acid responsiveness
Lj1A1233G65.1:cds	ABRE	ACGTG	548	5	-	Arabidopsis thaliana	cis-acting element involved in the abscisic acid responsiveness
Lj1A1233G65.1:cds	ABRE	ACGTG	1518	5	+	Arabidopsis thaliana	cis-acting element involved in the abscisic acid responsiveness
Lj1A1233G65.1:cds	ABRE	CACGTG	1645	6	-	Arabidopsis thaliana	cis-acting element involved in the abscisic acid responsiveness
Lj1A1233G65.1:cds	ABRE	ACGTG	1646	5	+	Arabidopsis thaliana	cis-acting element involved in the abscisic acid responsiveness
Lj1A1233G65.1:cds	ABRE	ACGTG	1876	5	+	Arabidopsis thaliana	cis-acting element involved in the abscisic acid responsiveness
Lj1A1233G65.1:cds		motif_sequence	203	4	+	organism	short_function
Lj1A1233G65.1:cds		motif_sequence	496	4	-	organism	short_function
Lj1A1233G65.1:cds		motif_sequence	723	4	+	organism	short_function
Lj1A1233G65.1:cds		motif_sequence	834	4	-	organism	short_function
Lj1A1233G65.1:cds		motif_sequence	946	4	+	organism	short_function
Lj1A1233G65.1:cds		motif_sequence	985	4	-	organism	short_function
Lj1A1233G65.1:cds		motif_sequence	1051	4	+	organism	short_function
Lj1A1233G65.1:cds		motif_sequence	1411	4	-	organism	short_function
Lj1A1233G65.1:cds		motif_sequence	1678	4	+	organism	short_function
Lj1A1233G65.1:cds		motif_sequence	1733	4	-	organism	short_function
Lj1A1233G65.1:cds		motif_sequence	1962	4	+	organism	short_function
Lj1A1233G65.1:cds		motif_sequence	1972	4	+	organism	short_function
Lj1A1233G65.1:cds	CGTCA-motif	CGTCA	1609	5	+	Hordeum vulgare	cis-acting regulatory element involved in the MeJA-responsiveness
Lj1A1233G65.1:cds	CGTCA-motif	CGTCA	1824	5	-	Hordeum vulgare	cis-acting regulatory element involved in the MeJA-responsiveness
Lj1A1233G65.1:cds	Sp1	GGGCGG	1559	6	-	Oryza sativa	light responsive element
Lj1A1233G65.1:cds	Sp1	GGGCGG	1670	6	+	Oryza sativa	light responsive element
Lj1A1233G65.1:cds	G-Box	CACGTT	1517	6	-	Pisum sativum	cis-acting regulatory element involved in light responsiveness
Lj1A1233G65.1:cds	G-Box	CACGTG	1645	6	-	Pisum sativum	cis-acting regulatory element involved in light responsiveness
Lj1A1233G65.1:cds	G-box	TACGTG	459	6	-	Arabidopsis thaliana	cis-acting regulatory element involved in light responsiveness
Lj1A1233G65.1:cds	G-box	CACGTC	548	6	+	Zea mays	cis-acting regulatory element involved in light responsiveness
Lj1A1233G65.1:cds	G-box	TAAACGTG	1515	8	+	Brassica oleracea	cis-acting regulatory element involved in light responsiveness
Lj1A1233G65.1:cds	G-box	CACGTG	1645	6	-	Arabidopsis thaliana	cis-acting regulatory element involved in light responsiveness
Lj1A1233G65.1:cds	G-box	TACGTG	1875	6	+	Arabidopsis thaliana	cis-acting regulatory element involved in light responsiveness
Lj1A1233G65.1:cds	MYB recognition site	CCGTTG	1309	6	-	Arabidopsis thaliana
Lj1A1233G65.1:cds	as-1	TGACG	1609	5	-	Arabidopsis thaliana
Lj1A1233G65.1:cds	as-1	TGACG	1824	5	+	Arabidopsis thaliana
Lj1A1233G65.1:cds	AAGAA-motif	GAAAGAA	726	7	-	Avena sativa
Lj1A1233G65.1:cds	AAGAA-motif	gGTAAAGAAA	729	9	-	Avena sativa
Lj1A1233G65.1:cds	MYC	CAATTG	477	6	+	Arabidopsis thaliana
Lj1A1233G65.1:cds	MYC	CATTTG	799	6	-	Arabidopsis thaliana
Lj1A1233G65.1:cds	MYC	CATTTG	1266	6	-	Arabidopsis thaliana
Lj1A1233G65.1:cds	MYC	CAATTG	1932	6	-	Arabidopsis thaliana
Lj1A1233G65.1:cds	TGACG-motif	TGACG	1609	5	-	Hordeum vulgare	cis-acting regulatory element involved in the MeJA-responsiveness
Lj1A1233G65.1:cds	TGACG-motif	TGACG	1824	5	+	Hordeum vulgare	cis-acting regulatory element involved in the MeJA-responsiveness
Lj1A1233G65.1:cds	MYB	CAACCA	59	6	+	Arabidopsis thaliana
Lj1A1233G65.1:cds	MYB	CAACAG	1116	6	+	Arabidopsis thaliana
Lj1A1233G65.1:cds	GATA-motif	GATAGGG	960	7	-	Pisum sativum	part of a light responsive element
Lj1A1233G65.1:cds	MRE	AACCTAA	613	7	+	Petroselinum crispum	MYB binding site involved in light responsiveness
Lj1A1233G65.1:cds	TCCC-motif	TCTCCCT	1963	7	+	Spinacia oleracea	part of a light responsive element
Lj1A1233G65.1:cds	Myb	TAACTG	934	6	+	Arabidopsis thaliana
Lj1A1233G65.1:cds	Unnamed__6	taTAAATATct	585	10	-	Zea mays
Lj1A1233G65.1:cds	TCA-element	CCATCTTTTT	117	9	+	Nicotiana tabacum	cis-acting element involved in salicylic acid responsiveness
Lj1A1233G65.1:cds	TCA-element	CCATCTTTTT	1592	9	-	Nicotiana tabacum	cis-acting element involved in salicylic acid responsiveness
Lj1A1233G65.1:cds	CCAAT-box	CAACGG	1309	6	+	Hordeum vulgare	MYBHv1 binding site
Lj1A1233G65.1:cds	P-box	CCTTTTG	1290	7	+	Oryza sativa	gibberellin-responsive element
Lj1A1233G65.1:cds	W box	TTGACC	51	6	-	Arabidopsis thaliana
Lj1A1233G65.1:cds	W box	TTGACC	1750	6	-	Arabidopsis thaliana
Lj1A1233G65.1:cds	TCA	TCATCTTCAT	1635	9	+	Pisum sativum
Lj1A1233G65.1:cds	GARE-motif	TCTGTTG	1116	7	-	Brassica oleracea	gibberellin-responsive element
Lj1A125T41.1:cds	AE-box	AGAAACTT	1628	8	+	Arabidopsis thaliana	part of a module for light response
Lj1A125T41.1:cds	Unnamed__4	CTCC	583	4	-	Petroselinum hortense
Lj1A125T41.1:cds	Unnamed__4	CTCC	711	4	-	Petroselinum hortense
Lj1A125T41.1:cds	Unnamed__4	CTCC	778	4	+	Petroselinum hortense
Lj1A125T41.1:cds	Unnamed__4	CTCC	1465	4	+	Petroselinum hortense
Lj1A125T41.1:cds	Unnamed__4	CTCC	1715	4	-	Petroselinum hortense
Lj1A125T41.1:cds	Unnamed__4	CTCC	1814	4	+	Petroselinum hortense
Lj1A125T41.1:cds	Unnamed__4	CTCC	1831	4	+	Petroselinum hortense
Lj1A125T41.1:cds	Unnamed__4	CTCC	1997	4	+	Petroselinum hortense
Lj1A125T41.1:cds	AP-1	TGAGTTAG	1794	8	-	Arabidopsis thaliana
Lj1A125T41.1:cds	TATA-box	TAAAGATT	31	8	-	Arabidopsis thaliana	core promoter element around -30 of transcription start
Lj1A125T41.1:cds	TATA-box	TATTTAAA	57	8	-	Arabidopsis thaliana	core promoter element around -30 of transcription start
Lj1A125T41.1:cds	TATA-box	TACATAAA	77	8	-	Oryza sativa	core promoter element around -30 of transcription start
Lj1A125T41.1:cds	TATA-box	TATAAATA	172	8	-	Daucus carota	core promoter element around -30 of transcription start
Lj1A125T41.1:cds	TATA-box	TATAAAT	173	7	-	Brassica juncea	core promoter element around -30 of transcription start
Lj1A125T41.1:cds	TATA-box	TATAAA	174	6	-	Helianthus annuus	core promoter element around -30 of transcription start
Lj1A125T41.1:cds	TATA-box	TATAA	175	5	-	Arabidopsis thaliana	core promoter element around -30 of transcription start
Lj1A125T41.1:cds	TATA-box	TATA	176	4	+	Arabidopsis thaliana	core promoter element around -30 of transcription start
Lj1A125T41.1:cds	TATA-box	ATATAT	203	6	+	Brassica napus	core promoter element around -30 of transcription start
Lj1A125T41.1:cds	TATA-box	TATATA	204	6	+	Arabidopsis thaliana	core promoter element around -30 of transcription start
Lj1A125T41.1:cds	TATA-box	ATATAA	205	6	+	Brassica oleracea	core promoter element around -30 of transcription start
Lj1A125T41.1:cds	TATA-box	TATA	206	4	+	Arabidopsis thaliana	core promoter element around -30 of transcription start
Lj1A125T41.1:cds	TATA-box	TATACA	226	6	-	Helianthus annuus	core promoter element around -30 of transcription start
Lj1A125T41.1:cds	TATA-box	TATATA	228	6	+	Arabidopsis thaliana	core promoter element around -30 of transcription start
Lj1A125T41.1:cds	TATA-box	ATATAA	229	6	+	Brassica oleracea	core promoter element around -30 of transcription start
Lj1A125T41.1:cds	TATA-box	TATA	230	4	+	Arabidopsis thaliana	core promoter element around -30 of transcription start
Lj1A125T41.1:cds	TATA-box	TATA	371	4	+	Arabidopsis thaliana	core promoter element around -30 of transcription start
Lj1A125T41.1:cds	TATA-box	ATTATA	416	6	+	Brassica napus	core promoter element around -30 of transcription start
Lj1A125T41.1:cds	TATA-box	TATAA	417	5	-	Arabidopsis thaliana	core promoter element around -30 of transcription start
Lj1A125T41.1:cds	TATA-box	TATA	418	4	+	Arabidopsis thaliana	core promoter element around -30 of transcription start
Lj1A125T41.1:cds	TATA-box	TATTTAAA	424	8	+	Arabidopsis thaliana	core promoter element around -30 of transcription start
Lj1A125T41.1:cds	TATA-box	ATTATA	434	6	+	Brassica napus	core promoter element around -30 of transcription start
Lj1A125T41.1:cds	TATA-box	TATAA	435	5	-	Arabidopsis thaliana	core promoter element around -30 of transcription start
Lj1A125T41.1:cds	TATA-box	TATA	436	4	+	Arabidopsis thaliana	core promoter element around -30 of transcription start
Lj1A125T41.1:cds	TATA-box	TATA	460	4	+	Arabidopsis thaliana	core promoter element around -30 of transcription start
Lj1A125T41.1:cds	TATA-box	ATATAA	481	6	+	Brassica oleracea	core promoter element around -30 of transcription start
Lj1A125T41.1:cds	TATA-box	TATA	482	4	+	Arabidopsis thaliana	core promoter element around -30 of transcription start
Lj1A125T41.1:cds	TATA-box	TATAAAT	489	7	-	Brassica juncea	core promoter element around -30 of transcription start
Lj1A125T41.1:cds	TATA-box	TATAAA	490	6	-	Helianthus annuus	core promoter element around -30 of transcription start
Lj1A125T41.1:cds	TATA-box	TATAA	491	5	-	Arabidopsis thaliana	core promoter element around -30 of transcription start
Lj1A125T41.1:cds	TATA-box	TATA	492	4	+	Arabidopsis thaliana	core promoter element around -30 of transcription start
Lj1A125T41.1:cds	TATA-box	TATA	549	4	+	Arabidopsis thaliana	core promoter element around -30 of transcription start
Lj1A125T41.1:cds	TATA-box	TATAA	563	5	-	Arabidopsis thaliana	core promoter element around -30 of transcription start
Lj1A125T41.1:cds	TATA-box	TATA	564	4	+	Arabidopsis thaliana	core promoter element around -30 of transcription start
Lj1A125T41.1:cds	TATA-box	ATATAA	597	6	+	Brassica oleracea	core promoter element around -30 of transcription start
Lj1A125T41.1:cds	TATA-box	TATA	598	4	+	Arabidopsis thaliana	core promoter element around -30 of transcription start
Lj1A125T41.1:cds	TATA-box	ATTATA	615	6	+	Brassica napus	core promoter element around -30 of transcription start
Lj1A125T41.1:cds	TATA-box	TATAA	616	5	-	Arabidopsis thaliana	core promoter element around -30 of transcription start
Lj1A125T41.1:cds	TATA-box	TATA	617	4	+	Arabidopsis thaliana	core promoter element around -30 of transcription start
Lj1A125T41.1:cds	TATA-box	ATATAT	651	6	+	Brassica napus	core promoter element around -30 of transcription start
Lj1A125T41.1:cds	TATA-box	TATA	652	4	+	Arabidopsis thaliana	core promoter element around -30 of transcription start
Lj1A125T41.1:cds	TATA-box	ATATAT	680	6	+	Brassica napus	core promoter element around -30 of transcription start
Lj1A125T41.1:cds	TATA-box	TATATA	681	6	+	Arabidopsis thaliana	core promoter element around -30 of transcription start
Lj1A125T41.1:cds	TATA-box	ATATAT	682	6	+	Brassica napus	core promoter element around -30 of transcription start
Lj1A125T41.1:cds	TATA-box	TATATA	683	6	+	Arabidopsis thaliana	core promoter element around -30 of transcription start
Lj1A125T41.1:cds	TATA-box	ATATAT	684	6	+	Brassica napus	core promoter element around -30 of transcription start
Lj1A125T41.1:cds	TATA-box	TATATA	685	6	+	Arabidopsis thaliana	core promoter element around -30 of transcription start
Lj1A125T41.1:cds	TATA-box	ATATAT	686	6	+	Brassica napus	core promoter element around -30 of transcription start
Lj1A125T41.1:cds	TATA-box	TATATA	687	6	+	Arabidopsis thaliana	core promoter element around -30 of transcription start
Lj1A125T41.1:cds	TATA-box	ATATAT	688	6	+	Brassica napus	core promoter element around -30 of transcription start
Lj1A125T41.1:cds	TATA-box	TATATA	689	6	+	Arabidopsis thaliana	core promoter element around -30 of transcription start
Lj1A125T41.1:cds	TATA-box	ATATAT	690	6	+	Brassica napus	core promoter element around -30 of transcription start
Lj1A125T41.1:cds	TATA-box	TATATA	691	6	+	Arabidopsis thaliana	core promoter element around -30 of transcription start
Lj1A125T41.1:cds	TATA-box	ATATAA	692	6	+	Brassica oleracea	core promoter element around -30 of transcription start
Lj1A125T41.1:cds	TATA-box	TATA	693	4	+	Arabidopsis thaliana	core promoter element around -30 of transcription start
Lj1A125T41.1:cds	TATA-box	ATTATA	697	6	+	Brassica napus	core promoter element around -30 of transcription start
Lj1A125T41.1:cds	TATA-box	TATAA	698	5	-	Arabidopsis thaliana	core promoter element around -30 of transcription start
Lj1A125T41.1:cds	TATA-box	TATA	699	4	+	Arabidopsis thaliana	core promoter element around -30 of transcription start
Lj1A125T41.1:cds	TATA-box	ATTATA	890	6	+	Brassica napus	core promoter element around -30 of transcription start
Lj1A125T41.1:cds	TATA-box	TATAA	891	5	-	Arabidopsis thaliana	core promoter element around -30 of transcription start
Lj1A125T41.1:cds	TATA-box	TATA	892	4	+	Arabidopsis thaliana	core promoter element around -30 of transcription start
Lj1A125T41.1:cds	TATA-box	TATTTAAA	913	8	+	Arabidopsis thaliana	core promoter element around -30 of transcription start
Lj1A125T41.1:cds	TATA-box	TATTTAAA	915	8	-	Arabidopsis thaliana	core promoter element around -30 of transcription start
Lj1A125T41.1:cds	TATA-box	TACAAAA	1044	7	-	Oryza sativa	core promoter element around -30 of transcription start
Lj1A125T41.1:cds	TATA-box	TATA	1233	4	-	Arabidopsis thaliana	core promoter element around -30 of transcription start
Lj1A125T41.1:cds	TATA-box	TATATA	1294	6	-	Arabidopsis thaliana	core promoter element around -30 of transcription start
Lj1A125T41.1:cds	TATA-box	ATATAT	1295	6	-	Brassica napus	core promoter element around -30 of transcription start
Lj1A125T41.1:cds	TATA-box	TATATA	1296	6	-	Arabidopsis thaliana	core promoter element around -30 of transcription start
Lj1A125T41.1:cds	TATA-box	ATATAA	1297	6	+	Brassica oleracea	core promoter element around -30 of transcription start
Lj1A125T41.1:cds	TATA-box	TATA	1298	4	-	Arabidopsis thaliana	core promoter element around -30 of transcription start
Lj1A125T41.1:cds	TATA-box	ATATAT	1322	6	-	Brassica napus	core promoter element around -30 of transcription start
Lj1A125T41.1:cds	TATA-box	TATA	1323	4	-	Arabidopsis thaliana	core promoter element around -30 of transcription start
Lj1A125T41.1:cds	TATA-box	TATA	1565	4	-	Arabidopsis thaliana	core promoter element around -30 of transcription start
Lj1A125T41.1:cds	ABRE	ACGTG	1804	5	+	Arabidopsis thaliana	cis-acting element involved in the abscisic acid responsiveness
Lj1A125T41.1:cds	CAAT-box	CAAT	30	4	+	Nicotiana glutinosa
Lj1A125T41.1:cds	CAAT-box	CAAT	66	4	+	Nicotiana glutinosa
Lj1A125T41.1:cds	CAAT-box	CAAT	121	4	+	Nicotiana glutinosa
Lj1A125T41.1:cds	CAAT-box	CAAAT	132	5	-	Pisum sativum	common cis-acting element in promoter and enhancer regions
Lj1A125T41.1:cds	CAAT-box	CAAT	141	4	-	Nicotiana glutinosa
Lj1A125T41.1:cds	CAAT-box	CAAT	184	4	-	Nicotiana glutinosa
Lj1A125T41.1:cds	CAAT-box	CAAAT	239	5	+	Pisum sativum	common cis-acting element in promoter and enhancer regions
Lj1A125T41.1:cds	CAAT-box	CAAT	242	4	-	Nicotiana glutinosa
Lj1A125T41.1:cds	CAAT-box	CCAAT	349	5	+	Arabidopsis thaliana	common cis-acting element in promoter and enhancer regions
Lj1A125T41.1:cds	CAAT-box	CAAT	350	4	+	Nicotiana glutinosa
Lj1A125T41.1:cds	CAAT-box	CAAT	479	4	+	Nicotiana glutinosa
Lj1A125T41.1:cds	CAAT-box	CAAAT	498	5	-	Pisum sativum	common cis-acting element in promoter and enhancer regions
Lj1A125T41.1:cds	CAAT-box	CAAAT	620	5	-	Pisum sativum	common cis-acting element in promoter and enhancer regions
Lj1A125T41.1:cds	CAAT-box	CAAT	746	4	+	Nicotiana glutinosa
Lj1A125T41.1:cds	CAAT-box	CAAAT	757	5	+	Pisum sativum	common cis-acting element in promoter and enhancer regions
Lj1A125T41.1:cds	CAAT-box	CAAAT	815	5	-	Pisum sativum	common cis-acting element in promoter and enhancer regions
Lj1A125T41.1:cds	CAAT-box	CAAAT	851	5	+	Pisum sativum	common cis-acting element in promoter and enhancer regions
Lj1A125T41.1:cds	CAAT-box	CAAT	867	4	+	Nicotiana glutinosa
Lj1A125T41.1:cds	CAAT-box	CAAT	941	4	-	Nicotiana glutinosa
Lj1A125T41.1:cds	CAAT-box	CAAT	963	4	+	Nicotiana glutinosa
Lj1A125T41.1:cds	CAAT-box	CAAT	995	4	-	Nicotiana glutinosa
Lj1A125T41.1:cds	CAAT-box	CAAT	1063	4	+	Nicotiana glutinosa
Lj1A125T41.1:cds	CAAT-box	CAAT	1065	4	-	Nicotiana glutinosa
Lj1A125T41.1:cds	CAAT-box	CAAAT	1079	5	-	Pisum sativum	common cis-acting element in promoter and enhancer regions
Lj1A125T41.1:cds	CAAT-box	CAAAT	1129	5	+	Pisum sativum	common cis-acting element in promoter and enhancer regions
Lj1A125T41.1:cds	CAAT-box	CAAT	1137	4	-	Nicotiana glutinosa
Lj1A125T41.1:cds	CAAT-box	CAAT	1165	4	-	Nicotiana glutinosa
Lj1A125T41.1:cds	CAAT-box	CAAT	1262	4	+	Nicotiana glutinosa
Lj1A125T41.1:cds	CAAT-box	CAAT	1270	4	-	Nicotiana glutinosa
Lj1A125T41.1:cds	CAAT-box	CAAT	1275	4	+	Nicotiana glutinosa
Lj1A125T41.1:cds	CAAT-box	CAAAT	1314	5	+	Pisum sativum	common cis-acting element in promoter and enhancer regions
Lj1A125T41.1:cds	CAAT-box	CAAAT	1382	5	+	Pisum sativum	common cis-acting element in promoter and enhancer regions
Lj1A125T41.1:cds	CAAT-box	CAAT	1615	4	-	Nicotiana glutinosa
Lj1A125T41.1:cds	CAAT-box	CAAAT	1619	5	+	Pisum sativum	common cis-acting element in promoter and enhancer regions
Lj1A125T41.1:cds	CAAT-box	CCAAT	1642	5	+	Arabidopsis thaliana	common cis-acting element in promoter and enhancer regions
Lj1A125T41.1:cds	CAAT-box	CAAT	1643	4	+	Nicotiana glutinosa
Lj1A125T41.1:cds	CAAT-box	CAAT	1675	4	+	Nicotiana glutinosa
Lj1A125T41.1:cds	CAAT-box	CAAAT	1960	5	+	Pisum sativum	common cis-acting element in promoter and enhancer regions
Lj1A125T41.1:cds	CAAT-box	CAAAT	1984	5	+	Pisum sativum	common cis-acting element in promoter and enhancer regions
Lj1A125T41.1:cds	MBS	CAACTG	725	6	+	Arabidopsis thaliana	MYB binding site involved in drought-inducibility
Lj1A125T41.1:cds	ABRE4	CACGTA	1803	6	-	Zea mays
Lj1A125T41.1:cds	ABRE3a	TACGTG	1803	6	+	Zea mays
Lj1A125T41.1:cds	STRE	AGGGG	1781	5	+	Arabidopsis thaliana
Lj1A125T41.1:cds	STRE	AGGGG	1828	5	-	Arabidopsis thaliana
Lj1A125T41.1:cds	STRE	AGGGG	1969	5	-	Arabidopsis thaliana
Lj1A125T41.1:cds	ARE	AAACCA	875	6	+	Zea mays	cis-acting regulatory element essential for the anaerobic induction
Lj1A125T41.1:cds	AT-rich element	ATAGAAATCAA	363	10	-	Glycine max	binding site of AT-rich DNA binding protein (ATBP-1)
Lj1A125T41.1:cds	Box 4	ATTAAT	125	6	+	Petroselinum crispum	part of a conserved DNA module involved in light responsiveness
Lj1A125T41.1:cds	Box 4	ATTAAT	190	6	+	Petroselinum crispum	part of a conserved DNA module involved in light responsiveness
Lj1A125T41.1:cds	Box 4	ATTAAT	445	6	+	Petroselinum crispum	part of a conserved DNA module involved in light responsiveness
Lj1A125T41.1:cds	Box 4	ATTAAT	1264	6	-	Petroselinum crispum	part of a conserved DNA module involved in light responsiveness
Lj1A125T41.1:cds	ERE	ATTTTAAA	966	8	-	Nicotiana glutinos
Lj1A125T41.1:cds	ERE	ATTTTAAA	1476	8	+	Nicotiana glutinos
Lj1A125T41.1:cds	ERE	ATTTTAAA	1478	8	-	Nicotiana glutinos
Lj1A125T41.1:cds	ERE	ATTTCATA	1530	8	+	Nicotiana glutinos
Lj1A125T41.1:cds	AT~TATA-box	TATATA	204	6	+	Arabidopsis thaliana
Lj1A125T41.1:cds	AT~TATA-box	TATATA	228	6	+	Arabidopsis thaliana
Lj1A125T41.1:cds	AT~TATA-box	TATATA	681	6	+	Arabidopsis thaliana
Lj1A125T41.1:cds	AT~TATA-box	TATATA	683	6	+	Arabidopsis thaliana
Lj1A125T41.1:cds	AT~TATA-box	TATATA	685	6	+	Arabidopsis thaliana
Lj1A125T41.1:cds	AT~TATA-box	TATATA	687	6	+	Arabidopsis thaliana
Lj1A125T41.1:cds	AT~TATA-box	TATATA	689	6	+	Arabidopsis thaliana
Lj1A125T41.1:cds	AT~TATA-box	TATATA	691	6	+	Arabidopsis thaliana
Lj1A125T41.1:cds	AT~TATA-box	TATATA	1294	6	-	Arabidopsis thaliana
Lj1A125T41.1:cds	AT~TATA-box	TATATA	1296	6	-	Arabidopsis thaliana
Lj1A125T41.1:cds	GATA-motif	AAGGATAAGG	1972	9	-	Solanum tuberosum	part of a light responsive element
Lj1A125T41.1:cds	MRE	AACCTAA	69	7	-	Petroselinum crispum	MYB binding site involved in light responsiveness
Lj1A125T41.1:cds	Myb	CAACTG	725	6	+	Arabidopsis thaliana
Lj1A125T41.1:cds	P-box	CCTTTTG	1751	7	-	Oryza sativa	gibberellin-responsive element
Lj1A125T41.1:cds	ATCT-motif	AATCTAATCC	853	10	+	Pisum sativum	part of a conserved DNA module involved in light responsiveness
Lj1A125T41.1:cds	TATC-box	TATCCCA	1690	7	-	Oryza sativa	cis-acting element involved in gibberellin-responsiveness
Lj1A125T41.1:cds	W box	TTGACC	743	6	-	Arabidopsis thaliana
Lj1A125T41.1:cds		motif_sequence	80	4	+	organism	short_function
Lj1A125T41.1:cds		motif_sequence	295	4	-	organism	short_function
Lj1A125T41.1:cds		motif_sequence	1050	4	+	organism	short_function
Lj1A125T41.1:cds		motif_sequence	1222	4	-	organism	short_function
Lj1A125T41.1:cds		motif_sequence	1245	4	+	organism	short_function
Lj1A125T41.1:cds		motif_sequence	1426	4	-	organism	short_function
Lj1A125T41.1:cds		motif_sequence	1585	4	+	organism	short_function
Lj1A125T41.1:cds		motif_sequence	1774	4	-	organism	short_function
Lj1A125T41.1:cds		motif_sequence	1842	4	+	organism	short_function
Lj1A125T41.1:cds	G-box	TACGTG	1803	6	+	Arabidopsis thaliana	cis-acting regulatory element involved in light responsiveness
Lj1A125T41.1:cds	AAGAA-motif	GAAAGAA	1763	7	+	Avena sativa
Lj1A125T41.1:cds	MYB	CAACCA	578	6	-	Arabidopsis thaliana
Lj1A125T41.1:cds	MYC	CAATTG	1063	6	-	Arabidopsis thaliana
Lj1A125T41.1:cds	MYC	CATTTG	1078	6	+	Arabidopsis thaliana
Lj1A125T41.1:cds	MYC	CATTTG	1129	6	-	Arabidopsis thaliana
Lj1A125T41.1:cds	MYC	CATTTG	1382	6	-	Arabidopsis thaliana
Lj1A60T58.1:cds	P-box	CCTTTTG	1630	7	-	Oryza sativa	gibberellin-responsive element
Lj1A60T58.1:cds	ATCT-motif	AATCTAATCC	466	9	+	Pisum sativum	part of a conserved DNA module involved in light responsiveness
Lj1A60T58.1:cds	TATC-box	TATCCCA	977	7	+	Oryza sativa	cis-acting element involved in gibberellin-responsiveness
Lj1A60T58.1:cds	I-box	TAGATAACC	1195	9	+	Pisum sativum	part of a light responsive element
Lj1A60T58.1:cds	MRE	AACCTAA	1936	7	-	Petroselinum crispum	MYB binding site involved in light responsiveness
Lj1A60T58.1:cds	TCA-element	CCATCTTTTT	710	9	-	Nicotiana tabacum	cis-acting element involved in salicylic acid responsiveness
Lj1A60T58.1:cds	Unnamed__6	taTAAATATct	10	10	-	Zea mays
Lj1A60T58.1:cds	Unnamed__6	taTAAATATct	679	10	+	Zea mays
Lj1A60T58.1:cds	Myb	TAACTG	1082	6	+	Arabidopsis thaliana
Lj1A60T58.1:cds	CARE	CAACTCCC	776	8	+	Oryza sativa
Lj1A60T58.1:cds	MYB-like sequence	TAACCA	1971	6	-	Arabidopsis thaliana
Lj1A60T58.1:cds	CAT-box	GCCACT	1105	6	+	Arabidopsis thaliana	cis-acting regulatory element related to meristem expression
Lj1A60T58.1:cds	MYC	CATGTG	61	6	+	Arabidopsis thaliana
Lj1A60T58.1:cds	MYC	CATGTG	250	6	+	Arabidopsis thaliana
Lj1A60T58.1:cds	MYC	CATTTG	436	6	-	Arabidopsis thaliana
Lj1A60T58.1:cds	MYC	CATGTG	1527	6	+	Arabidopsis thaliana
Lj1A60T58.1:cds	MYC	CATTTG	1581	6	-	Arabidopsis thaliana
Lj1A60T58.1:cds	MYB	TAACCA	1971	6	-	Arabidopsis thaliana
Lj1A60T58.1:cds	WUN-motif	TTATTACAT	155	9	-	Nicotiana glutinosa
Lj1A60T58.1:cds	WUN-motif	AAATTACT	520	8	+	Nicotiana glutinosa
Lj1A60T58.1:cds	GT1-motif	GGTTAA	326	6	+	Arabidopsis thaliana	light responsive element
Lj1A60T58.1:cds	GT1-motif	GGTTAAT	443	7	+	Avena sativa	light responsive element
Lj1A60T58.1:cds	AAGAA-motif	GAAAGAA	894	7	+	Avena sativa
Lj1A60T58.1:cds	AAGAA-motif	GAAAGAA	1558	7	-	Avena sativa
Lj1A60T58.1:cds	F-box	CTATTCTCATT	1059	10	-	Lycopersicon esculentum
Lj1A60T58.1:cds		motif_sequence	43	4	-	organism	short_function
Lj1A60T58.1:cds		motif_sequence	595	4	-	organism	short_function
Lj1A60T58.1:cds		motif_sequence	635	4	-	organism	short_function
Lj1A60T58.1:cds		motif_sequence	856	4	+	organism	short_function
Lj1A60T58.1:cds		motif_sequence	865	4	+	organism	short_function
Lj1A60T58.1:cds		motif_sequence	920	4	-	organism	short_function
Lj1A60T58.1:cds		motif_sequence	985	4	+	organism	short_function
Lj1A60T58.1:cds		motif_sequence	1237	4	-	organism	short_function
Lj1A60T58.1:cds		motif_sequence	1384	4	+	organism	short_function
Lj1A60T58.1:cds		motif_sequence	1586	4	-	organism	short_function
Lj1A60T58.1:cds		motif_sequence	1846	4	-	organism	short_function
Lj1A60T58.1:cds	GA-motif	ATAGATAA	1871	8	-	Arabidopsis thaliana	part of a light responsive element
Lj1A60T58.1:cds	TATA	TATAAAAT	607	8	+	Arabidopsis thaliana
Lj1A60T58.1:cds	Myc	TCTCTTA	1487	7	+	Arabidopsis thaliana
Lj1A60T58.1:cds	TATA-box	ATATAT	1	6	+	Brassica napus	core promoter element around -30 of transcription start
Lj1A60T58.1:cds	TATA-box	TATATA	2	6	+	Arabidopsis thaliana	core promoter element around -30 of transcription start
Lj1A60T58.1:cds	TATA-box	ATATAT	3	6	+	Brassica napus	core promoter element around -30 of transcription start
Lj1A60T58.1:cds	TATA-box	TATATA	4	6	+	Arabidopsis thaliana	core promoter element around -30 of transcription start
Lj1A60T58.1:cds	TATA-box	ATATAT	5	6	+	Brassica napus	core promoter element around -30 of transcription start
Lj1A60T58.1:cds	TATA-box	TATA	6	4	+	Arabidopsis thaliana	core promoter element around -30 of transcription start
Lj1A60T58.1:cds	TATA-box	taTATAAAtc	13	9	-	Arabidopsis thaliana	core promoter element around -30 of transcription start
Lj1A60T58.1:cds	TATA-box	TATAAAT	14	7	-	Brassica juncea	core promoter element around -30 of transcription start
Lj1A60T58.1:cds	TATA-box	TATAAA	15	6	-	Helianthus annuus	core promoter element around -30 of transcription start
Lj1A60T58.1:cds	TATA-box	TATATAA	16	7	-	Arabidopsis thaliana	core promoter element around -30 of transcription start
Lj1A60T58.1:cds	TATA-box	TATATA	17	6	+	Arabidopsis thaliana	core promoter element around -30 of transcription start
Lj1A60T58.1:cds	TATA-box	ATATAA	18	6	+	Brassica oleracea	core promoter element around -30 of transcription start
Lj1A60T58.1:cds	TATA-box	TATA	19	4	+	Arabidopsis thaliana	core promoter element around -30 of transcription start
Lj1A60T58.1:cds	TATA-box	TATA	24	4	+	Arabidopsis thaliana	core promoter element around -30 of transcription start
Lj1A60T58.1:cds	TATA-box	ATATAA	75	6	+	Brassica oleracea	core promoter element around -30 of transcription start
Lj1A60T58.1:cds	TATA-box	TATA	76	4	+	Arabidopsis thaliana	core promoter element around -30 of transcription start
Lj1A60T58.1:cds	TATA-box	TATAAAT	91	7	-	Brassica juncea	core promoter element around -30 of transcription start
Lj1A60T58.1:cds	TATA-box	TATAAA	92	6	-	Helianthus annuus	core promoter element around -30 of transcription start
Lj1A60T58.1:cds	TATA-box	TATAA	93	5	-	Arabidopsis thaliana	core promoter element around -30 of transcription start
Lj1A60T58.1:cds	TATA-box	TATA	94	4	+	Arabidopsis thaliana	core promoter element around -30 of transcription start
Lj1A60T58.1:cds	TATA-box	ATATAT	224	6	+	Brassica napus	core promoter element around -30 of transcription start
Lj1A60T58.1:cds	TATA-box	TATA	225	4	+	Arabidopsis thaliana	core promoter element around -30 of transcription start
Lj1A60T58.1:cds	TATA-box	ATATAT	257	6	+	Brassica napus	core promoter element around -30 of transcription start
Lj1A60T58.1:cds	TATA-box	TATA	258	4	+	Arabidopsis thaliana	core promoter element around -30 of transcription start
Lj1A60T58.1:cds	TATA-box	taTATAAAtc	287	9	-	Arabidopsis thaliana	core promoter element around -30 of transcription start
Lj1A60T58.1:cds	TATA-box	ATTATA	289	6	+	Brassica napus	core promoter element around -30 of transcription start
Lj1A60T58.1:cds	TATA-box	TATATAA	290	7	-	Arabidopsis thaliana	core promoter element around -30 of transcription start
Lj1A60T58.1:cds	TATA-box	TATATA	291	6	+	Arabidopsis thaliana	core promoter element around -30 of transcription start
Lj1A60T58.1:cds	TATA-box	ATATAA	292	6	+	Brassica oleracea	core promoter element around -30 of transcription start
Lj1A60T58.1:cds	TATA-box	TATA	293	4	+	Arabidopsis thaliana	core promoter element around -30 of transcription start
Lj1A60T58.1:cds	TATA-box	TATA	307	4	+	Arabidopsis thaliana	core promoter element around -30 of transcription start
Lj1A60T58.1:cds	TATA-box	TACAAAA	314	7	+	Oryza sativa	core promoter element around -30 of transcription start
Lj1A60T58.1:cds	TATA-box	ATATAA	377	6	+	Brassica oleracea	core promoter element around -30 of transcription start
Lj1A60T58.1:cds	TATA-box	TATA	378	4	+	Arabidopsis thaliana	core promoter element around -30 of transcription start
Lj1A60T58.1:cds	TATA-box	ATATAT	456	6	+	Brassica napus	core promoter element around -30 of transcription start
Lj1A60T58.1:cds	TATA-box	TATA	457	4	+	Arabidopsis thaliana	core promoter element around -30 of transcription start
Lj1A60T58.1:cds	TATA-box	TATAAA	529	6	-	Helianthus annuus	core promoter element around -30 of transcription start
Lj1A60T58.1:cds	TATA-box	TATAA	530	5	-	Arabidopsis thaliana	core promoter element around -30 of transcription start
Lj1A60T58.1:cds	TATA-box	TATA	531	4	+	Arabidopsis thaliana	core promoter element around -30 of transcription start
Lj1A60T58.1:cds	TATA-box	TACAAAA	544	7	-	Oryza sativa	core promoter element around -30 of transcription start
Lj1A60T58.1:cds	TATA-box	TATACA	547	6	-	Helianthus annuus	core promoter element around -30 of transcription start
Lj1A60T58.1:cds	TATA-box	TATA	549	4	+	Arabidopsis thaliana	core promoter element around -30 of transcription start
Lj1A60T58.1:cds	TATA-box	TATATA	603	6	+	Arabidopsis thaliana	core promoter element around -30 of transcription start
Lj1A60T58.1:cds	TATA-box	ATATAT	604	6	+	Brassica napus	core promoter element around -30 of transcription start
Lj1A60T58.1:cds	TATA-box	TATATA	605	6	+	Arabidopsis thaliana	core promoter element around -30 of transcription start
Lj1A60T58.1:cds	TATA-box	ATATAA	606	6	+	Brassica oleracea	core promoter element around -30 of transcription start
Lj1A60T58.1:cds	TATA-box	TATA	607	4	+	Arabidopsis thaliana	core promoter element around -30 of transcription start
Lj1A60T58.1:cds	TATA-box	TATATA	829	6	+	Arabidopsis thaliana	core promoter element around -30 of transcription start
Lj1A60T58.1:cds	TATA-box	TATA	831	4	+	Arabidopsis thaliana	core promoter element around -30 of transcription start
Lj1A60T58.1:cds	TATA-box	TATACA	845	6	-	Helianthus annuus	core promoter element around -30 of transcription start
Lj1A60T58.1:cds	TATA-box	TATA	847	4	+	Arabidopsis thaliana	core promoter element around -30 of transcription start
Lj1A60T58.1:cds	TATA-box	ATTATA	929	6	+	Brassica napus	core promoter element around -30 of transcription start
Lj1A60T58.1:cds	TATA-box	TATAA	930	5	-	Arabidopsis thaliana	core promoter element around -30 of transcription start
Lj1A60T58.1:cds	TATA-box	TATA	931	4	+	Arabidopsis thaliana	core promoter element around -30 of transcription start
Lj1A60T58.1:cds	TATA-box	TATAA	1052	5	-	Arabidopsis thaliana	core promoter element around -30 of transcription start
Lj1A60T58.1:cds	TATA-box	TATA	1053	4	-	Arabidopsis thaliana	core promoter element around -30 of transcription start
Lj1A60T58.1:cds	TATA-box	TATA	1141	4	-	Arabidopsis thaliana	core promoter element around -30 of transcription start
Lj1A60T58.1:cds	TATA-box	ATATAA	1267	6	+	Brassica oleracea	core promoter element around -30 of transcription start
Lj1A60T58.1:cds	TATA-box	TATA	1268	4	-	Arabidopsis thaliana	core promoter element around -30 of transcription start
Lj1A60T58.1:cds	TATA-box	ATTATA	1289	6	+	Brassica napus	core promoter element around -30 of transcription start
Lj1A60T58.1:cds	TATA-box	TATAA	1290	5	-	Arabidopsis thaliana	core promoter element around -30 of transcription start
Lj1A60T58.1:cds	TATA-box	TATA	1291	4	-	Arabidopsis thaliana	core promoter element around -30 of transcription start
Lj1A60T58.1:cds	TATA-box	TATAAGAA	1477	8	-	Zea mays	core promoter element around -30 of transcription start
Lj1A60T58.1:cds	TATA-box	TATATAA	1480	7	-	Arabidopsis thaliana	core promoter element around -30 of transcription start
Lj1A60T58.1:cds	TATA-box	TATATA	1481	6	-	Arabidopsis thaliana	core promoter element around -30 of transcription start
Lj1A60T58.1:cds	TATA-box	ATATAT	1482	6	-	Brassica napus	core promoter element around -30 of transcription start
Lj1A60T58.1:cds	TATA-box	TATA	1483	4	-	Arabidopsis thaliana	core promoter element around -30 of transcription start
Lj1A60T58.1:cds	TATA-box	TACAAAA	1767	7	-	Oryza sativa	core promoter element around -30 of transcription start
Lj1A60T58.1:cds	TCT-motif	TCTTAC	941	6	+	Arabidopsis thaliana	part of a light responsive element
Lj1A60T58.1:cds	TCT-motif	TCTTAC	1576	6	+	Arabidopsis thaliana	part of a light responsive element
Lj1A60T58.1:cds	CAAT-box	CAAT	35	4	+	Nicotiana glutinosa
Lj1A60T58.1:cds	CAAT-box	CAAT	82	4	+	Nicotiana glutinosa
Lj1A60T58.1:cds	CAAT-box	CAAAT	129	5	+	Pisum sativum	common cis-acting element in promoter and enhancer regions
Lj1A60T58.1:cds	CAAT-box	CAAT	146	4	-	Nicotiana glutinosa
Lj1A60T58.1:cds	CAAT-box	CAAT	151	4	+	Nicotiana glutinosa
Lj1A60T58.1:cds	CAAT-box	CAAT	273	4	+	Nicotiana glutinosa
Lj1A60T58.1:cds	CAAT-box	CCAAT	332	5	-	Arabidopsis thaliana	common cis-acting element in promoter and enhancer regions
Lj1A60T58.1:cds	CAAT-box	CAAT	413	4	+	Nicotiana glutinosa
Lj1A60T58.1:cds	CAAT-box	CAAAT	436	5	+	Pisum sativum	common cis-acting element in promoter and enhancer regions
Lj1A60T58.1:cds	CAAT-box	CAAT	507	4	+	Nicotiana glutinosa
Lj1A60T58.1:cds	CAAT-box	CAAAT	511	5	+	Pisum sativum	common cis-acting element in promoter and enhancer regions
Lj1A60T58.1:cds	CAAT-box	CAAAT	572	5	-	Pisum sativum	common cis-acting element in promoter and enhancer regions
Lj1A60T58.1:cds	CAAT-box	CAAT	580	4	-	Nicotiana glutinosa
Lj1A60T58.1:cds	CAAT-box	CAAT	586	4	-	Nicotiana glutinosa
Lj1A60T58.1:cds	CAAT-box	CAAAT	695	5	-	Pisum sativum	common cis-acting element in promoter and enhancer regions
Lj1A60T58.1:cds	CAAT-box	CAAT	716	4	-	Nicotiana glutinosa
Lj1A60T58.1:cds	CAAT-box	CCAAT	721	5	+	Arabidopsis thaliana	common cis-acting element in promoter and enhancer regions
Lj1A60T58.1:cds	CAAT-box	CAAT	722	4	+	Nicotiana glutinosa
Lj1A60T58.1:cds	CAAT-box	CAAT	753	4	+	Nicotiana glutinosa
Lj1A60T58.1:cds	CAAT-box	CCAAT	908	5	-	Arabidopsis thaliana	common cis-acting element in promoter and enhancer regions
Lj1A60T58.1:cds	CAAT-box	CAAT	917	4	-	Nicotiana glutinosa
Lj1A60T58.1:cds	CAAT-box	CAAT	946	4	+	Nicotiana glutinosa
Lj1A60T58.1:cds	CAAT-box	CAAT	1028	4	+	Nicotiana glutinosa
Lj1A60T58.1:cds	CAAT-box	CAAT	1070	4	+	Nicotiana glutinosa
Lj1A60T58.1:cds	CAAT-box	CAAT	1167	4	-	Nicotiana glutinosa
Lj1A60T58.1:cds	CAAT-box	CAAT	1320	4	+	Nicotiana glutinosa
Lj1A60T58.1:cds	CAAT-box	CAAT	1450	4	-	Nicotiana glutinosa
Lj1A60T58.1:cds	CAAT-box	CAAT	1462	4	-	Nicotiana glutinosa
Lj1A60T58.1:cds	CAAT-box	CAAAT	1581	5	+	Pisum sativum	common cis-acting element in promoter and enhancer regions
Lj1A60T58.1:cds	CAAT-box	CAAT	1590	4	-	Nicotiana glutinosa
Lj1A60T58.1:cds	CAAT-box	CAAAT	1670	5	+	Pisum sativum	common cis-acting element in promoter and enhancer regions
Lj1A60T58.1:cds	CAAT-box	CCAAT	1700	5	-	Arabidopsis thaliana	common cis-acting element in promoter and enhancer regions
Lj1A60T58.1:cds	CAAT-box	CAAAT	1708	5	-	Pisum sativum	common cis-acting element in promoter and enhancer regions
Lj1A60T58.1:cds	CAAT-box	CAAT	1727	4	-	Nicotiana glutinosa
Lj1A60T58.1:cds	CAAT-box	CAAT	1821	4	+	Nicotiana glutinosa
Lj1A60T58.1:cds	Unnamed__4	CTCC	779	4	+	Petroselinum hortense
Lj1A60T58.1:cds	Unnamed__4	CTCC	785	4	-	Petroselinum hortense
Lj1A60T58.1:cds	Unnamed__4	CTCC	1386	4	+	Petroselinum hortense
Lj1A60T58.1:cds	Unnamed__4	CTCC	1391	4	+	Petroselinum hortense
Lj1A60T58.1:cds	Unnamed__4	CTCC	1423	4	+	Petroselinum hortense
Lj1A60T58.1:cds	Unnamed__4	CTCC	1426	4	+	Petroselinum hortense
Lj1A60T58.1:cds	Unnamed__4	CTCC	1586	4	-	Petroselinum hortense
Lj1A60T58.1:cds	TC-rich repeats	GTTTTCTTAC	937	9	+	Nicotiana tabacum	cis-acting element involved in defense and stress responsiveness
Lj1A60T58.1:cds	Box 4	ATTAAT	1056	6	-	Petroselinum crispum	part of a conserved DNA module involved in light responsiveness
Lj1A60T58.1:cds	LTR	CCGAAA	892	6	+	Hordeum vulgare	cis-acting element involved in low-temperature responsiveness
Lj1A60T58.1:cds	AT~TATA-box	TATATA	2	6	+	Arabidopsis thaliana
Lj1A60T58.1:cds	AT~TATA-box	TATATA	4	6	+	Arabidopsis thaliana
Lj1A60T58.1:cds	AT~TATA-box	TATATAAA	15	8	-	Arabidopsis thaliana
Lj1A60T58.1:cds	AT~TATA-box	TATATA	17	6	+	Arabidopsis thaliana
Lj1A60T58.1:cds	AT~TATA-box	TATATA	291	6	+	Arabidopsis thaliana
Lj1A60T58.1:cds	AT~TATA-box	TATATA	603	6	+	Arabidopsis thaliana
Lj1A60T58.1:cds	AT~TATA-box	TATATA	605	6	+	Arabidopsis thaliana
Lj1A60T58.1:cds	AT~TATA-box	TATATA	829	6	+	Arabidopsis thaliana
Lj1A60T58.1:cds	AT~TATA-box	TATATA	1481	6	-	Arabidopsis thaliana
Lj1A60T58.1:cds	STRE	AGGGG	1388	5	-	Arabidopsis thaliana
Lj1A60T58.1:cds	STRE	AGGGG	1394	5	-	Arabidopsis thaliana
Lj1A60T58.1:cds	ARE	AAACCA	334	6	-	Zea mays	cis-acting regulatory element essential for the anaerobic induction
Lj1A60T58.1:cds	ARE	AAACCA	1711	6	-	Zea mays	cis-acting regulatory element essential for the anaerobic induction
Lj1A769T50.1:cds	Unnamed__4	CTCC	62	4	-	Petroselinum hortense
Lj1A769T50.1:cds	Unnamed__4	CTCC	206	4	+	Petroselinum hortense
Lj1A769T50.1:cds	Unnamed__4	CTCC	464	4	+	Petroselinum hortense
Lj1A769T50.1:cds	Unnamed__4	CTCC	609	4	+	Petroselinum hortense
Lj1A769T50.1:cds	Unnamed__4	CTCC	1514	4	-	Petroselinum hortense
Lj1A769T50.1:cds	Unnamed__4	CTCC	1841	4	+	Petroselinum hortense
Lj1A769T50.1:cds	Unnamed__4	CTCC	1851	4	+	Petroselinum hortense
Lj1A769T50.1:cds	Unnamed__4	CTCC	1872	4	+	Petroselinum hortense
Lj1A769T50.1:cds	Unnamed__4	CTCC	1889	4	+	Petroselinum hortense
Lj1A769T50.1:cds	Unnamed__4	CTCC	1915	4	+	Petroselinum hortense
Lj1A769T50.1:cds	WRE3	CCACCT	605	6	+	Pisum sativum
Lj1A769T50.1:cds	Box II -like sequence	TCCGTGTACCA	348	10	-	Oryza sativa	cis-acting regulatory element
Lj1A769T50.1:cds	Box II -like sequence	TCCGTGTACCA	642	10	+	Oryza sativa	cis-acting regulatory element
Lj1A769T50.1:cds	Myc	TCTCTTA	1968	7	+	Arabidopsis thaliana
Lj1A769T50.1:cds	TATA-box	TATATA	1	6	+	Arabidopsis thaliana	core promoter element around -30 of transcription start
Lj1A769T50.1:cds	TATA-box	ATATAT	2	6	+	Brassica napus	core promoter element around -30 of transcription start
Lj1A769T50.1:cds	TATA-box	TATATA	3	6	+	Arabidopsis thaliana	core promoter element around -30 of transcription start
Lj1A769T50.1:cds	TATA-box	ATATAT	4	6	+	Brassica napus	core promoter element around -30 of transcription start
Lj1A769T50.1:cds	TATA-box	TATATA	5	6	+	Arabidopsis thaliana	core promoter element around -30 of transcription start
Lj1A769T50.1:cds	TATA-box	ATATAT	6	6	+	Brassica napus	core promoter element around -30 of transcription start
Lj1A769T50.1:cds	TATA-box	TATATA	7	6	+	Arabidopsis thaliana	core promoter element around -30 of transcription start
Lj1A769T50.1:cds	TATA-box	ATATAT	8	6	+	Brassica napus	core promoter element around -30 of transcription start
Lj1A769T50.1:cds	TATA-box	TATATA	9	6	+	Arabidopsis thaliana	core promoter element around -30 of transcription start
Lj1A769T50.1:cds	TATA-box	ATATAT	10	6	+	Brassica napus	core promoter element around -30 of transcription start
Lj1A769T50.1:cds	TATA-box	TATA	11	4	+	Arabidopsis thaliana	core promoter element around -30 of transcription start
Lj1A769T50.1:cds	TATA-box	TATAAAA	118	7	-	Pisum sativum	core promoter element around -30 of transcription start
Lj1A769T50.1:cds	TATA-box	TATAAA	119	6	-	Helianthus annuus	core promoter element around -30 of transcription start
Lj1A769T50.1:cds	TATA-box	TATAA	120	5	-	Arabidopsis thaliana	core promoter element around -30 of transcription start
Lj1A769T50.1:cds	TATA-box	TATA	121	4	+	Arabidopsis thaliana	core promoter element around -30 of transcription start
Lj1A769T50.1:cds	TATA-box	ATTATA	166	6	+	Brassica napus	core promoter element around -30 of transcription start
Lj1A769T50.1:cds	TATA-box	TATAA	167	5	-	Arabidopsis thaliana	core promoter element around -30 of transcription start
Lj1A769T50.1:cds	TATA-box	TATA	168	4	+	Arabidopsis thaliana	core promoter element around -30 of transcription start
Lj1A769T50.1:cds	TATA-box	ATTATA	320	6	+	Brassica napus	core promoter element around -30 of transcription start
Lj1A769T50.1:cds	TATA-box	TATATAA	321	7	-	Arabidopsis thaliana	core promoter element around -30 of transcription start
Lj1A769T50.1:cds	TATA-box	TATATA	322	6	+	Arabidopsis thaliana	core promoter element around -30 of transcription start
Lj1A769T50.1:cds	TATA-box	TATA	324	4	+	Arabidopsis thaliana	core promoter element around -30 of transcription start
Lj1A769T50.1:cds	TATA-box	TATA	329	4	+	Arabidopsis thaliana	core promoter element around -30 of transcription start
Lj1A769T50.1:cds	TATA-box	TATTTAAA	541	8	+	Arabidopsis thaliana	core promoter element around -30 of transcription start
Lj1A769T50.1:cds	TATA-box	TATTTAAA	543	8	-	Arabidopsis thaliana	core promoter element around -30 of transcription start
Lj1A769T50.1:cds	TATA-box	TATA	687	4	+	Arabidopsis thaliana	core promoter element around -30 of transcription start
Lj1A769T50.1:cds	TATA-box	TACATAAA	723	8	-	Oryza sativa	core promoter element around -30 of transcription start
Lj1A769T50.1:cds	TATA-box	TATA	732	4	+	Arabidopsis thaliana	core promoter element around -30 of transcription start
Lj1A769T50.1:cds	TATA-box	ATATAT	792	6	+	Brassica napus	core promoter element around -30 of transcription start
Lj1A769T50.1:cds	TATA-box	TATA	793	4	+	Arabidopsis thaliana	core promoter element around -30 of transcription start
Lj1A769T50.1:cds	TATA-box	TACATAAA	1052	8	+	Oryza sativa	core promoter element around -30 of transcription start
Lj1A769T50.1:cds	TATA-box	TATTTAAA	1062	8	+	Arabidopsis thaliana	core promoter element around -30 of transcription start
Lj1A769T50.1:cds	TATA-box	ATATAT	1114	6	-	Brassica napus	core promoter element around -30 of transcription start
Lj1A769T50.1:cds	TATA-box	TATA	1115	4	-	Arabidopsis thaliana	core promoter element around -30 of transcription start
Lj1A769T50.1:cds	TATA-box	TATAAAA	1122	7	-	Pisum sativum	core promoter element around -30 of transcription start
Lj1A769T50.1:cds	TATA-box	TATAAA	1123	6	-	Helianthus annuus	core promoter element around -30 of transcription start
Lj1A769T50.1:cds	TATA-box	TATAA	1124	5	-	Arabidopsis thaliana	core promoter element around -30 of transcription start
Lj1A769T50.1:cds	TATA-box	TATA	1125	4	-	Arabidopsis thaliana	core promoter element around -30 of transcription start
Lj1A769T50.1:cds	TATA-box	TATA	1154	4	-	Arabidopsis thaliana	core promoter element around -30 of transcription start
Lj1A769T50.1:cds	TATA-box	ATATAA	1198	6	+	Brassica oleracea	core promoter element around -30 of transcription start
Lj1A769T50.1:cds	TATA-box	TATA	1199	4	-	Arabidopsis thaliana	core promoter element around -30 of transcription start
Lj1A769T50.1:cds	TATA-box	ATATAT	1219	6	-	Brassica napus	core promoter element around -30 of transcription start
Lj1A769T50.1:cds	TATA-box	TATA	1220	4	-	Arabidopsis thaliana	core promoter element around -30 of transcription start
Lj1A769T50.1:cds	TATA-box	ATATAT	1460	6	-	Brassica napus	core promoter element around -30 of transcription start
Lj1A769T50.1:cds	TATA-box	TATA	1461	4	-	Arabidopsis thaliana	core promoter element around -30 of transcription start
Lj1A769T50.1:cds	TATA-box	ATATAT	1494	6	-	Brassica napus	core promoter element around -30 of transcription start
Lj1A769T50.1:cds	TATA-box	TATATA	1495	6	-	Arabidopsis thaliana	core promoter element around -30 of transcription start
Lj1A769T50.1:cds	TATA-box	TATA	1497	4	-	Arabidopsis thaliana	core promoter element around -30 of transcription start
Lj1A769T50.1:cds	TATA-box	TATA	1600	4	-	Arabidopsis thaliana	core promoter element around -30 of transcription start
Lj1A769T50.1:cds	TATA-box	ATATAA	1642	6	+	Brassica oleracea	core promoter element around -30 of transcription start
Lj1A769T50.1:cds	TATA-box	TATA	1643	4	-	Arabidopsis thaliana	core promoter element around -30 of transcription start
Lj1A769T50.1:cds	TATA-box	taTATAAAtc	1685	9	-	Arabidopsis thaliana	core promoter element around -30 of transcription start
Lj1A769T50.1:cds	TATA-box	TATAAAT	1686	7	-	Brassica juncea	core promoter element around -30 of transcription start
Lj1A769T50.1:cds	TATA-box	TATAAA	1687	6	-	Helianthus annuus	core promoter element around -30 of transcription start
Lj1A769T50.1:cds	TATA-box	TATATAA	1688	7	-	Arabidopsis thaliana	core promoter element around -30 of transcription start
Lj1A769T50.1:cds	TATA-box	TATATA	1689	6	-	Arabidopsis thaliana	core promoter element around -30 of transcription start
Lj1A769T50.1:cds	TATA-box	ATATAT	1690	6	-	Brassica napus	core promoter element around -30 of transcription start
Lj1A769T50.1:cds	TATA-box	TATATA	1691	6	-	Arabidopsis thaliana	core promoter element around -30 of transcription start
Lj1A769T50.1:cds	TATA-box	ATATAA	1692	6	+	Brassica oleracea	core promoter element around -30 of transcription start
Lj1A769T50.1:cds	TATA-box	TATA	1693	4	-	Arabidopsis thaliana	core promoter element around -30 of transcription start
Lj1A769T50.1:cds	TATA-box	TATA	1828	4	-	Arabidopsis thaliana	core promoter element around -30 of transcription start
Lj1A769T50.1:cds	TCT-motif	TCTTAC	263	6	+	Arabidopsis thaliana	part of a light responsive element
Lj1A769T50.1:cds	ABRE	ACGTG	1012	5	+	Arabidopsis thaliana	cis-acting element involved in the abscisic acid responsiveness
Lj1A769T50.1:cds	CAAT-box	CAAAT	25	5	-	Pisum sativum	common cis-acting element in promoter and enhancer regions
Lj1A769T50.1:cds	CAAT-box	CAAAT	146	5	-	Pisum sativum	common cis-acting element in promoter and enhancer regions
Lj1A769T50.1:cds	CAAT-box	CAAAT	192	5	+	Pisum sativum	common cis-acting element in promoter and enhancer regions
Lj1A769T50.1:cds	CAAT-box	CAAT	281	4	+	Nicotiana glutinosa
Lj1A769T50.1:cds	CAAT-box	CAAAT	410	5	+	Pisum sativum	common cis-acting element in promoter and enhancer regions
Lj1A769T50.1:cds	CAAT-box	CAAT	481	4	-	Nicotiana glutinosa
Lj1A769T50.1:cds	CAAT-box	CAAAT	518	5	+	Pisum sativum	common cis-acting element in promoter and enhancer regions
Lj1A769T50.1:cds	CAAT-box	CAAT	529	4	+	Nicotiana glutinosa
Lj1A769T50.1:cds	CAAT-box	CAAAT	583	5	-	Pisum sativum	common cis-acting element in promoter and enhancer regions
Lj1A769T50.1:cds	CAAT-box	CCAAT	796	5	-	Arabidopsis thaliana	common cis-acting element in promoter and enhancer regions
Lj1A769T50.1:cds	CAAT-box	CAAT	805	4	-	Nicotiana glutinosa
Lj1A769T50.1:cds	CAAT-box	CAAT	813	4	+	Nicotiana glutinosa
Lj1A769T50.1:cds	CAAT-box	CAAT	819	4	-	Nicotiana glutinosa
Lj1A769T50.1:cds	CAAT-box	CAAT	859	4	+	Nicotiana glutinosa
Lj1A769T50.1:cds	CAAT-box	CAAT	870	4	-	Nicotiana glutinosa
Lj1A769T50.1:cds	CAAT-box	CAAT	885	4	+	Nicotiana glutinosa
Lj1A769T50.1:cds	CAAT-box	CAAT	897	4	-	Nicotiana glutinosa
Lj1A769T50.1:cds	CAAT-box	CAAT	951	4	+	Nicotiana glutinosa
Lj1A769T50.1:cds	CAAT-box	CAAAT	995	5	+	Pisum sativum	common cis-acting element in promoter and enhancer regions
Lj1A769T50.1:cds	CAAT-box	CAAAT	1007	5	+	Pisum sativum	common cis-acting element in promoter and enhancer regions
Lj1A769T50.1:cds	CAAT-box	CAAT	1020	4	-	Nicotiana glutinosa
Lj1A769T50.1:cds	CAAT-box	CAAT	1108	4	+	Nicotiana glutinosa
Lj1A769T50.1:cds	CAAT-box	CAAAT	1176	5	-	Pisum sativum	common cis-acting element in promoter and enhancer regions
Lj1A769T50.1:cds	CAAT-box	CAAT	1213	4	-	Nicotiana glutinosa
Lj1A769T50.1:cds	CAAT-box	CCAAT	1223	5	-	Arabidopsis thaliana	common cis-acting element in promoter and enhancer regions
Lj1A769T50.1:cds	CAAT-box	CAAT	1281	4	+	Nicotiana glutinosa
Lj1A769T50.1:cds	CAAT-box	CCCAATTT	1299	8	-	Arabidopsis thaliana	common cis-acting element in promoter and enhancer regions
Lj1A769T50.1:cds	CAAT-box	CCAAT	1301	5	-	Arabidopsis thaliana	common cis-acting element in promoter and enhancer regions
Lj1A769T50.1:cds	CAAT-box	CAAT	1345	4	+	Nicotiana glutinosa
Lj1A769T50.1:cds	CAAT-box	CAAT	1421	4	+	Nicotiana glutinosa
Lj1A769T50.1:cds	CAAT-box	CAAT	1458	4	+	Nicotiana glutinosa
Lj1A769T50.1:cds	CAAT-box	CAAT	1501	4	+	Nicotiana glutinosa
Lj1A769T50.1:cds	CAAT-box	CAAAT	1567	5	+	Pisum sativum	common cis-acting element in promoter and enhancer regions
Lj1A769T50.1:cds	CAAT-box	CAAAT	1612	5	+	Pisum sativum	common cis-acting element in promoter and enhancer regions
Lj1A769T50.1:cds	CAAT-box	CAAAT	1617	5	-	Pisum sativum	common cis-acting element in promoter and enhancer regions
Lj1A769T50.1:cds	CAAT-box	CAAT	1723	4	+	Nicotiana glutinosa
Lj1A769T50.1:cds	CAAT-box	CAAAT	1737	5	-	Pisum sativum	common cis-acting element in promoter and enhancer regions
Lj1A769T50.1:cds	CAAT-box	CAAAT	1795	5	+	Pisum sativum	common cis-acting element in promoter and enhancer regions
Lj1A769T50.1:cds	CAAT-box	CAAAT	1822	5	+	Pisum sativum	common cis-acting element in promoter and enhancer regions
Lj1A769T50.1:cds	CAAT-box	CAAT	1925	4	-	Nicotiana glutinosa
Lj1A769T50.1:cds	CAAT-box	CAAT	1961	4	+	Nicotiana glutinosa
Lj1A769T50.1:cds	ABRE4	CACGTA	1011	6	-	Zea mays
Lj1A769T50.1:cds	Unnamed__1	CGTGG	1013	5	+	Zea mays
Lj1A769T50.1:cds	TGA-element	AACGAC	382	6	-	Brassica oleracea	auxin-responsive element
Lj1A769T50.1:cds	STRE	AGGGG	437	5	+	Arabidopsis thaliana
Lj1A769T50.1:cds	STRE	AGGGG	447	5	+	Arabidopsis thaliana
Lj1A769T50.1:cds	STRE	AGGGG	1869	5	-	Arabidopsis thaliana
Lj1A769T50.1:cds	STRE	AGGGG	1912	5	-	Arabidopsis thaliana
Lj1A769T50.1:cds	ABRE3a	TACGTG	1011	6	+	Zea mays
Lj1A769T50.1:cds	ARE	AAACCA	455	6	+	Zea mays	cis-acting regulatory element essential for the anaerobic induction
Lj1A769T50.1:cds	ARE	AAACCA	558	6	-	Zea mays	cis-acting regulatory element essential for the anaerobic induction
Lj1A769T50.1:cds	ARE	AAACCA	1031	6	-	Zea mays	cis-acting regulatory element essential for the anaerobic induction
Lj1A769T50.1:cds	Box 4	ATTAAT	195	6	+	Petroselinum crispum	part of a conserved DNA module involved in light responsiveness
Lj1A769T50.1:cds	Box 4	ATTAAT	630	6	+	Petroselinum crispum	part of a conserved DNA module involved in light responsiveness
Lj1A769T50.1:cds	Box 4	ATTAAT	866	6	+	Petroselinum crispum	part of a conserved DNA module involved in light responsiveness
Lj1A769T50.1:cds	ERE	ATTTTAAA	887	8	+	Nicotiana glutinos
Lj1A769T50.1:cds	ERE	ATTTTAAA	1799	8	-	Nicotiana glutinos
Lj1A769T50.1:cds	LTR	CCGAAA	1443	6	-	Hordeum vulgare	cis-acting element involved in low-temperature responsiveness
Lj1A769T50.1:cds	AT~TATA-box	TATATA	1	6	+	Arabidopsis thaliana
Lj1A769T50.1:cds	AT~TATA-box	TATATA	3	6	+	Arabidopsis thaliana
Lj1A769T50.1:cds	AT~TATA-box	TATATA	5	6	+	Arabidopsis thaliana
Lj1A769T50.1:cds	AT~TATA-box	TATATA	7	6	+	Arabidopsis thaliana
Lj1A769T50.1:cds	AT~TATA-box	TATATA	9	6	+	Arabidopsis thaliana
Lj1A769T50.1:cds	AT~TATA-box	TATATA	322	6	+	Arabidopsis thaliana
Lj1A769T50.1:cds	AT~TATA-box	TATATA	1495	6	-	Arabidopsis thaliana
Lj1A769T50.1:cds	AT~TATA-box	TATATAAA	1687	8	-	Arabidopsis thaliana
Lj1A769T50.1:cds	AT~TATA-box	TATATA	1689	6	-	Arabidopsis thaliana
Lj1A769T50.1:cds	AT~TATA-box	TATATA	1691	6	-	Arabidopsis thaliana
Lj1A769T50.1:cds	I-box	AGATAAGG	620	8	+	Triticum aestivum	part of a light responsive element
Lj1A769T50.1:cds	I-box	GATAAGGGT	1236	9	-	Arabidopsis thaliana	part of a light responsive element
Lj1A769T50.1:cds	GATA-motif	AAGGATAAGG	77	9	-	Solanum tuberosum	part of a light responsive element
Lj1A769T50.1:cds	GATA-motif	AAGGATAAGG	618	9	+	Solanum tuberosum	part of a light responsive element
Lj1A769T50.1:cds	GATA-motif	AAGGATAAGG	1238	9	-	Solanum tuberosum	part of a light responsive element
Lj1A769T50.1:cds	Myb	TAACTG	1043	6	-	Arabidopsis thaliana
Lj1A769T50.1:cds	Myb	TAACTG	1524	6	-	Arabidopsis thaliana
Lj1A769T50.1:cds	Myb	TAACTG	1695	6	+	Arabidopsis thaliana
Lj1A769T50.1:cds	W box	TTGACC	189	6	-	Arabidopsis thaliana
Lj1A769T50.1:cds	CGTCA-motif	CGTCA	1510	5	-	Hordeum vulgare	cis-acting regulatory element involved in the MeJA-responsiveness
Lj1A769T50.1:cds		motif_sequence	14	4	+	organism	short_function
Lj1A769T50.1:cds		motif_sequence	142	4	-	organism	short_function
Lj1A769T50.1:cds		motif_sequence	259	4	+	organism	short_function
Lj1A769T50.1:cds		motif_sequence	670	4	-	organism	short_function
Lj1A769T50.1:cds		motif_sequence	1383	4	+	organism	short_function
Lj1A769T50.1:cds		motif_sequence	1903	4	+	organism	short_function
Lj1A769T50.1:cds		motif_sequence	1985	4	+	organism	short_function
Lj1A769T50.1:cds		motif_sequence	1990	4	+	organism	short_function
Lj1A769T50.1:cds	GA-motif	ATAGATAA	688	8	+	Arabidopsis thaliana	part of a light responsive element
Lj1A769T50.1:cds	GA-motif	ATAGATAA	1548	8	+	Arabidopsis thaliana	part of a light responsive element
Lj1A769T50.1:cds	TATA	TATAAAAT	1121	8	-	Arabidopsis thaliana
Lj1A769T50.1:cds	G-box	TACGTG	1011	6	+	Arabidopsis thaliana	cis-acting regulatory element involved in light responsiveness
Lj1A769T50.1:cds	MYC	CATTTG	145	6	+	Arabidopsis thaliana
Lj1A769T50.1:cds	MYC	CATGTG	473	6	-	Arabidopsis thaliana
Lj1A769T50.1:cds	MYC	CATGTG	492	6	+	Arabidopsis thaliana
Lj1A769T50.1:cds	MYC	CATGTG	712	6	-	Arabidopsis thaliana
Lj1A769T50.1:cds	TGACG-motif	TGACG	1510	5	+	Hordeum vulgare	cis-acting regulatory element involved in the MeJA-responsiveness
Lj1A769T50.1:cds	as-1	TGACG	1510	5	+	Arabidopsis thaliana
Lj1A769T50.1:cds	AAGAA-motif	GAAAGAA	1787	7	+	Avena sativa
Lj1A769T50.1:cds	GT1-motif	GGTTAA	1561	6	+	Arabidopsis thaliana	light responsive element
Lj1A769T50.1:cds	WUN-motif	AAATTTCCT	578	9	-	Brassica oleracea	wound-responsive element
Lj1A769T50.1:cds	WUN-motif	AAATTTCTT	590	9	-	Nicotiana glutinosa
Lj1A876T35.1:cds	AT~TATA-box	TATATA	80	6	+	Arabidopsis thaliana
Lj1A876T35.1:cds	AT~TATA-box	TATATA	82	6	+	Arabidopsis thaliana
Lj1A876T35.1:cds	AT~TATA-box	TATATA	84	6	+	Arabidopsis thaliana
Lj1A876T35.1:cds	AT~TATA-box	TATATA	140	6	+	Arabidopsis thaliana
Lj1A876T35.1:cds	AT~TATA-box	TATATA	142	6	+	Arabidopsis thaliana
Lj1A876T35.1:cds	AT~TATA-box	TATATA	144	6	+	Arabidopsis thaliana
Lj1A876T35.1:cds	AT~TATA-box	TATATA	146	6	+	Arabidopsis thaliana
Lj1A876T35.1:cds	AT~TATA-box	TATATA	148	6	+	Arabidopsis thaliana
Lj1A876T35.1:cds	AT~TATA-box	TATATA	150	6	+	Arabidopsis thaliana
Lj1A876T35.1:cds	AT~TATA-box	TATATA	152	6	+	Arabidopsis thaliana
Lj1A876T35.1:cds	AT~TATA-box	TATATA	154	6	+	Arabidopsis thaliana
Lj1A876T35.1:cds	AT~TATA-box	TATATA	156	6	+	Arabidopsis thaliana
Lj1A876T35.1:cds	AT~TATA-box	TATATA	158	6	+	Arabidopsis thaliana
Lj1A876T35.1:cds	AT~TATA-box	TATATAAA	641	8	-	Arabidopsis thaliana
Lj1A876T35.1:cds	AT~TATA-box	TATATA	643	6	+	Arabidopsis thaliana
Lj1A876T35.1:cds	AT~TATA-box	TATATA	745	6	+	Arabidopsis thaliana
Lj1A876T35.1:cds	Box 4	ATTAAT	103	6	+	Petroselinum crispum	part of a conserved DNA module involved in light responsiveness
Lj1A876T35.1:cds	Box 4	ATTAAT	615	6	+	Petroselinum crispum	part of a conserved DNA module involved in light responsiveness
Lj1A876T35.1:cds	Box 4	ATTAAT	684	6	+	Petroselinum crispum	part of a conserved DNA module involved in light responsiveness
Lj1A876T35.1:cds	Box 4	ATTAAT	1720	6	-	Petroselinum crispum	part of a conserved DNA module involved in light responsiveness
Lj1A876T35.1:cds	CCGTCC motif	CCGTCC	1426	6	-	Nicotiana tabacum
Lj1A876T35.1:cds	ERE	ATTTTAAA	789	8	+	Nicotiana glutinos
Lj1A876T35.1:cds	ERE	ATTTTAAA	1106	8	+	Nicotiana glutinos
Lj1A876T35.1:cds	LTR	CCGAAA	213	6	-	Hordeum vulgare	cis-acting element involved in low-temperature responsiveness
Lj1A876T35.1:cds	Unnamed__1	CGTGG	1289	5	+	Zea mays
Lj1A876T35.1:cds	TGA-element	AACGAC	473	6	+	Brassica oleracea	auxin-responsive element
Lj1A876T35.1:cds	STRE	AGGGG	46	5	+	Arabidopsis thaliana
Lj1A876T35.1:cds	STRE	AGGGG	242	5	-	Arabidopsis thaliana
Lj1A876T35.1:cds	STRE	AGGGG	1014	5	-	Arabidopsis thaliana
Lj1A876T35.1:cds	STRE	AGGGG	1369	5	+	Arabidopsis thaliana
Lj1A876T35.1:cds	ABRE3a	TACGTG	1401	6	+	Zea mays
Lj1A876T35.1:cds	ARE	AAACCA	961	6	+	Zea mays	cis-acting regulatory element essential for the anaerobic induction
Lj1A876T35.1:cds	ARE	AAACCA	1911	6	+	Zea mays	cis-acting regulatory element essential for the anaerobic induction
Lj1A876T35.1:cds	ABRE4	CACGTA	1401	6	-	Zea mays
Lj1A876T35.1:cds	AAAC-motif	CAATCAAAACCT	544	12	+	Spinacia oleracea	light responsive element
Lj1A876T35.1:cds	3-AF3 binding site	CACTATCTAAC	1550	10	+	Pisum sativum	part of a conserved DNA module array (CMA3)
Lj1A876T35.1:cds	ABRE	ACGTG	1288	5	+	Arabidopsis thaliana	cis-acting element involved in the abscisic acid responsiveness
Lj1A876T35.1:cds	ABRE	ACGTG	1402	5	+	Arabidopsis thaliana	cis-acting element involved in the abscisic acid responsiveness
Lj1A876T35.1:cds	CAAT-box	CCAAT	37	5	+	Arabidopsis thaliana	common cis-acting element in promoter and enhancer regions
Lj1A876T35.1:cds	CAAT-box	CAAT	38	4	+	Nicotiana glutinosa
Lj1A876T35.1:cds	CAAT-box	CAAT	107	4	-	Nicotiana glutinosa
Lj1A876T35.1:cds	CAAT-box	CAAT	119	4	-	Nicotiana glutinosa
Lj1A876T35.1:cds	CAAT-box	CAAAT	176	5	-	Pisum sativum	common cis-acting element in promoter and enhancer regions
Lj1A876T35.1:cds	CAAT-box	CAAT	273	4	+	Nicotiana glutinosa
Lj1A876T35.1:cds	CAAT-box	CAAT	398	4	-	Nicotiana glutinosa
Lj1A876T35.1:cds	CAAT-box	CCAAT	438	5	+	Arabidopsis thaliana	common cis-acting element in promoter and enhancer regions
Lj1A876T35.1:cds	CAAT-box	CAAT	439	4	+	Nicotiana glutinosa
Lj1A876T35.1:cds	CAAT-box	CCAAT	465	5	-	Arabidopsis thaliana	common cis-acting element in promoter and enhancer regions
Lj1A876T35.1:cds	CAAT-box	CAAT	503	4	-	Nicotiana glutinosa
Lj1A876T35.1:cds	CAAT-box	CAAT	520	4	+	Nicotiana glutinosa
Lj1A876T35.1:cds	CAAT-box	CAAT	544	4	+	Nicotiana glutinosa
Lj1A876T35.1:cds	CAAT-box	CAAAT	561	5	+	Pisum sativum	common cis-acting element in promoter and enhancer regions
Lj1A876T35.1:cds	CAAT-box	CAAT	591	4	-	Nicotiana glutinosa
Lj1A876T35.1:cds	CAAT-box	CAAAT	619	5	-	Pisum sativum	common cis-acting element in promoter and enhancer regions
Lj1A876T35.1:cds	CAAT-box	CAAAT	648	5	-	Pisum sativum	common cis-acting element in promoter and enhancer regions
Lj1A876T35.1:cds	CAAT-box	CAAT	711	4	-	Nicotiana glutinosa
Lj1A876T35.1:cds	CAAT-box	CAAAT	719	5	-	Pisum sativum	common cis-acting element in promoter and enhancer regions
Lj1A876T35.1:cds	CAAT-box	CCAAT	732	5	-	Arabidopsis thaliana	common cis-acting element in promoter and enhancer regions
Lj1A876T35.1:cds	CAAT-box	CAAAT	741	5	+	Pisum sativum	common cis-acting element in promoter and enhancer regions
Lj1A876T35.1:cds	CAAT-box	CAAT	903	4	-	Nicotiana glutinosa
Lj1A876T35.1:cds	CAAT-box	CCAAT	945	5	-	Arabidopsis thaliana	common cis-acting element in promoter and enhancer regions
Lj1A876T35.1:cds	CAAT-box	CCAAT	964	5	+	Arabidopsis thaliana	common cis-acting element in promoter and enhancer regions
Lj1A876T35.1:cds	CAAT-box	CAAT	965	4	+	Nicotiana glutinosa
Lj1A876T35.1:cds	CAAT-box	CAAT	1035	4	-	Nicotiana glutinosa
Lj1A876T35.1:cds	CAAT-box	CAAT	1096	4	-	Nicotiana glutinosa
Lj1A876T35.1:cds	CAAT-box	CAAT	1152	4	+	Nicotiana glutinosa
Lj1A876T35.1:cds	CAAT-box	CAAT	1180	4	+	Nicotiana glutinosa
Lj1A876T35.1:cds	CAAT-box	CAAT	1196	4	-	Nicotiana glutinosa
Lj1A876T35.1:cds	CAAT-box	CAAT	1378	4	+	Nicotiana glutinosa
Lj1A876T35.1:cds	CAAT-box	CCAAT	1419	5	+	Arabidopsis thaliana	common cis-acting element in promoter and enhancer regions
Lj1A876T35.1:cds	CAAT-box	CAAT	1420	4	+	Nicotiana glutinosa
Lj1A876T35.1:cds	CAAT-box	CCAAT	1422	5	-	Arabidopsis thaliana	common cis-acting element in promoter and enhancer regions
Lj1A876T35.1:cds	CAAT-box	CAAAT	1524	5	-	Pisum sativum	common cis-acting element in promoter and enhancer regions
Lj1A876T35.1:cds	CAAT-box	CAAT	1543	4	-	Nicotiana glutinosa
Lj1A876T35.1:cds	CAAT-box	CAAAT	1576	5	+	Pisum sativum	common cis-acting element in promoter and enhancer regions
Lj1A876T35.1:cds	CAAT-box	CAAAT	1631	5	+	Pisum sativum	common cis-acting element in promoter and enhancer regions
Lj1A876T35.1:cds	CAAT-box	CAAAT	1686	5	-	Pisum sativum	common cis-acting element in promoter and enhancer regions
Lj1A876T35.1:cds	CAAT-box	CAAT	1735	4	-	Nicotiana glutinosa
Lj1A876T35.1:cds	CCGTCC-box	CCGTCC	1426	6	-	Petroselinum hortense
Lj1A876T35.1:cds	TCT-motif	TCTTAC	1555	6	+	Arabidopsis thaliana	part of a light responsive element
Lj1A876T35.1:cds	TATA-box	TATAA	72	5	-	Arabidopsis thaliana	core promoter element around -30 of transcription start
Lj1A876T35.1:cds	TATA-box	TATA	73	4	+	Arabidopsis thaliana	core promoter element around -30 of transcription start
Lj1A876T35.1:cds	TATA-box	ATTATA	78	6	+	Brassica napus	core promoter element around -30 of transcription start
Lj1A876T35.1:cds	TATA-box	TATATAA	79	7	-	Arabidopsis thaliana	core promoter element around -30 of transcription start
Lj1A876T35.1:cds	TATA-box	TATATA	80	6	+	Arabidopsis thaliana	core promoter element around -30 of transcription start
Lj1A876T35.1:cds	TATA-box	ATATAT	81	6	+	Brassica napus	core promoter element around -30 of transcription start
Lj1A876T35.1:cds	TATA-box	TATATA	82	6	+	Arabidopsis thaliana	core promoter element around -30 of transcription start
Lj1A876T35.1:cds	TATA-box	ATATAT	83	6	+	Brassica napus	core promoter element around -30 of transcription start
Lj1A876T35.1:cds	TATA-box	TATATA	84	6	+	Arabidopsis thaliana	core promoter element around -30 of transcription start
Lj1A876T35.1:cds	TATA-box	TATA	86	4	+	Arabidopsis thaliana	core promoter element around -30 of transcription start
Lj1A876T35.1:cds	TATA-box	TATACA	132	6	-	Helianthus annuus	core promoter element around -30 of transcription start
Lj1A876T35.1:cds	TATA-box	TATA	134	4	+	Arabidopsis thaliana	core promoter element around -30 of transcription start
Lj1A876T35.1:cds	TATA-box	TATATAA	139	7	-	Arabidopsis thaliana	core promoter element around -30 of transcription start
Lj1A876T35.1:cds	TATA-box	TATATA	140	6	+	Arabidopsis thaliana	core promoter element around -30 of transcription start
Lj1A876T35.1:cds	TATA-box	ATATAT	141	6	+	Brassica napus	core promoter element around -30 of transcription start
Lj1A876T35.1:cds	TATA-box	TATATA	142	6	+	Arabidopsis thaliana	core promoter element around -30 of transcription start
Lj1A876T35.1:cds	TATA-box	ATATAT	143	6	+	Brassica napus	core promoter element around -30 of transcription start
Lj1A876T35.1:cds	TATA-box	TATATA	144	6	+	Arabidopsis thaliana	core promoter element around -30 of transcription start
Lj1A876T35.1:cds	TATA-box	ATATAT	145	6	+	Brassica napus	core promoter element around -30 of transcription start
Lj1A876T35.1:cds	TATA-box	TATATA	146	6	+	Arabidopsis thaliana	core promoter element around -30 of transcription start
Lj1A876T35.1:cds	TATA-box	ATATAT	147	6	+	Brassica napus	core promoter element around -30 of transcription start
Lj1A876T35.1:cds	TATA-box	TATATA	148	6	+	Arabidopsis thaliana	core promoter element around -30 of transcription start
Lj1A876T35.1:cds	TATA-box	ATATAT	149	6	+	Brassica napus	core promoter element around -30 of transcription start
Lj1A876T35.1:cds	TATA-box	TATATA	150	6	+	Arabidopsis thaliana	core promoter element around -30 of transcription start
Lj1A876T35.1:cds	TATA-box	ATATAT	151	6	+	Brassica napus	core promoter element around -30 of transcription start
Lj1A876T35.1:cds	TATA-box	TATATA	152	6	+	Arabidopsis thaliana	core promoter element around -30 of transcription start
Lj1A876T35.1:cds	TATA-box	ATATAT	153	6	+	Brassica napus	core promoter element around -30 of transcription start
Lj1A876T35.1:cds	TATA-box	TATATA	154	6	+	Arabidopsis thaliana	core promoter element around -30 of transcription start
Lj1A876T35.1:cds	TATA-box	ATATAT	155	6	+	Brassica napus	core promoter element around -30 of transcription start
Lj1A876T35.1:cds	TATA-box	TATATA	156	6	+	Arabidopsis thaliana	core promoter element around -30 of transcription start
Lj1A876T35.1:cds	TATA-box	ATATAT	157	6	+	Brassica napus	core promoter element around -30 of transcription start
Lj1A876T35.1:cds	TATA-box	TATATA	158	6	+	Arabidopsis thaliana	core promoter element around -30 of transcription start
Lj1A876T35.1:cds	TATA-box	TATA	160	4	+	Arabidopsis thaliana	core promoter element around -30 of transcription start
Lj1A876T35.1:cds	TATA-box	TATA	190	4	+	Arabidopsis thaliana	core promoter element around -30 of transcription start
Lj1A876T35.1:cds	TATA-box	TATA	252	4	+	Arabidopsis thaliana	core promoter element around -30 of transcription start
Lj1A876T35.1:cds	TATA-box	TATAAAT	327	7	-	Brassica juncea	core promoter element around -30 of transcription start
Lj1A876T35.1:cds	TATA-box	TATAAA	328	6	-	Helianthus annuus	core promoter element around -30 of transcription start
Lj1A876T35.1:cds	TATA-box	TATAA	329	5	-	Arabidopsis thaliana	core promoter element around -30 of transcription start
Lj1A876T35.1:cds	TATA-box	TATA	330	4	+	Arabidopsis thaliana	core promoter element around -30 of transcription start
Lj1A876T35.1:cds	TATA-box	taTATAAAtc	639	10	-	Arabidopsis thaliana	core promoter element around -30 of transcription start
Lj1A876T35.1:cds	TATA-box	TATAAAT	640	7	-	Brassica juncea	core promoter element around -30 of transcription start
Lj1A876T35.1:cds	TATA-box	TATAAA	641	6	-	Helianthus annuus	core promoter element around -30 of transcription start
Lj1A876T35.1:cds	TATA-box	TATATAA	642	7	-	Arabidopsis thaliana	core promoter element around -30 of transcription start
Lj1A876T35.1:cds	TATA-box	TATATA	643	6	+	Arabidopsis thaliana	core promoter element around -30 of transcription start
Lj1A876T35.1:cds	TATA-box	ATATAT	644	6	+	Brassica napus	core promoter element around -30 of transcription start
Lj1A876T35.1:cds	TATA-box	TATA	645	4	+	Arabidopsis thaliana	core promoter element around -30 of transcription start
Lj1A876T35.1:cds	TATA-box	TATAAAA	692	7	-	Pisum sativum	core promoter element around -30 of transcription start
Lj1A876T35.1:cds	TATA-box	TATAAA	693	6	-	Helianthus annuus	core promoter element around -30 of transcription start
Lj1A876T35.1:cds	TATA-box	TATAA	694	5	-	Arabidopsis thaliana	core promoter element around -30 of transcription start
Lj1A876T35.1:cds	TATA-box	TATA	695	4	+	Arabidopsis thaliana	core promoter element around -30 of transcription start
Lj1A876T35.1:cds	TATA-box	ATATAT	744	6	+	Brassica napus	core promoter element around -30 of transcription start
Lj1A876T35.1:cds	TATA-box	TATATA	745	6	+	Arabidopsis thaliana	core promoter element around -30 of transcription start
Lj1A876T35.1:cds	TATA-box	ATATAA	746	6	+	Brassica oleracea	core promoter element around -30 of transcription start
Lj1A876T35.1:cds	TATA-box	TATA	747	4	+	Arabidopsis thaliana	core promoter element around -30 of transcription start
Lj1A876T35.1:cds	TATA-box	TATA	764	4	+	Arabidopsis thaliana	core promoter element around -30 of transcription start
Lj1A876T35.1:cds	TATA-box	TATAAAT	798	7	-	Brassica juncea	core promoter element around -30 of transcription start
Lj1A876T35.1:cds	TATA-box	TATAAA	799	6	-	Helianthus annuus	core promoter element around -30 of transcription start
Lj1A876T35.1:cds	TATA-box	TATAA	800	5	-	Arabidopsis thaliana	core promoter element around -30 of transcription start
Lj1A876T35.1:cds	TATA-box	TATA	801	4	+	Arabidopsis thaliana	core promoter element around -30 of transcription start
Lj1A876T35.1:cds	TATA-box	TATAA	898	5	-	Arabidopsis thaliana	core promoter element around -30 of transcription start
Lj1A876T35.1:cds	TATA-box	TATA	899	4	+	Arabidopsis thaliana	core promoter element around -30 of transcription start
Lj1A876T35.1:cds	TATA-box	TATATTTATATTT	1018	12	+	Avena sativa	core promoter element around -30 of transcription start
Lj1A876T35.1:cds	TATA-box	TATAAATA	1020	8	-	Daucus carota	core promoter element around -30 of transcription start
Lj1A876T35.1:cds	TATA-box	TATAAAT	1021	7	-	Brassica juncea	core promoter element around -30 of transcription start
Lj1A876T35.1:cds	TATA-box	TATAAA	1022	6	-	Helianthus annuus	core promoter element around -30 of transcription start
Lj1A876T35.1:cds	TATA-box	TATAA	1023	5	-	Arabidopsis thaliana	core promoter element around -30 of transcription start
Lj1A876T35.1:cds	TATA-box	TATA	1024	4	-	Arabidopsis thaliana	core promoter element around -30 of transcription start
Lj1A876T35.1:cds	TATA-box	TACATAAA	1028	8	-	Oryza sativa	core promoter element around -30 of transcription start
Lj1A876T35.1:cds	TATA-box	ATATAT	1080	6	-	Brassica napus	core promoter element around -30 of transcription start
Lj1A876T35.1:cds	TATA-box	TATA	1081	4	-	Arabidopsis thaliana	core promoter element around -30 of transcription start
Lj1A876T35.1:cds	TATA-box	TATTTAAA	1108	8	-	Arabidopsis thaliana	core promoter element around -30 of transcription start
Lj1A876T35.1:cds	TATA-box	TATA	1114	4	-	Arabidopsis thaliana	core promoter element around -30 of transcription start
Lj1A876T35.1:cds	TATA-box	ATATAT	1139	6	-	Brassica napus	core promoter element around -30 of transcription start
Lj1A876T35.1:cds	TATA-box	TATA	1140	4	-	Arabidopsis thaliana	core promoter element around -30 of transcription start
Lj1A876T35.1:cds	TATA-box	TATAAATA	1142	8	-	Daucus carota	core promoter element around -30 of transcription start
Lj1A876T35.1:cds	TATA-box	TATAAAT	1143	7	-	Brassica juncea	core promoter element around -30 of transcription start
Lj1A876T35.1:cds	TATA-box	TATAAA	1144	6	-	Helianthus annuus	core promoter element around -30 of transcription start
Lj1A876T35.1:cds	TATA-box	TATAA	1145	5	-	Arabidopsis thaliana	core promoter element around -30 of transcription start
Lj1A876T35.1:cds	TATA-box	TATA	1146	4	-	Arabidopsis thaliana	core promoter element around -30 of transcription start
Lj1A876T35.1:cds	TATA-box	ATATAT	1163	6	-	Brassica napus	core promoter element around -30 of transcription start
Lj1A876T35.1:cds	TATA-box	TATA	1164	4	-	Arabidopsis thaliana	core promoter element around -30 of transcription start
Lj1A876T35.1:cds	TATA-box	TATAAAT	1203	7	-	Brassica juncea	core promoter element around -30 of transcription start
Lj1A876T35.1:cds	TATA-box	TATAAA	1204	6	-	Helianthus annuus	core promoter element around -30 of transcription start
Lj1A876T35.1:cds	TATA-box	TATAA	1205	5	-	Arabidopsis thaliana	core promoter element around -30 of transcription start
Lj1A876T35.1:cds	TATA-box	TATA	1206	4	-	Arabidopsis thaliana	core promoter element around -30 of transcription start
Lj1A876T35.1:cds	TATA-box	taTATAAAtc	1434	9	-	Arabidopsis thaliana	core promoter element around -30 of transcription start
Lj1A876T35.1:cds	TATA-box	TATAAAT	1435	7	-	Brassica juncea	core promoter element around -30 of transcription start
Lj1A876T35.1:cds	TATA-box	TATAAA	1436	6	-	Helianthus annuus	core promoter element around -30 of transcription start
Lj1A876T35.1:cds	TATA-box	TATAA	1437	5	-	Arabidopsis thaliana	core promoter element around -30 of transcription start
Lj1A876T35.1:cds	TATA-box	TATA	1438	4	-	Arabidopsis thaliana	core promoter element around -30 of transcription start
Lj1A876T35.1:cds	TATA-box	ATATAT	1529	6	-	Brassica napus	core promoter element around -30 of transcription start
Lj1A876T35.1:cds	TATA-box	TATA	1530	4	-	Arabidopsis thaliana	core promoter element around -30 of transcription start
Lj1A876T35.1:cds	TATA-box	TATAAAA	1764	7	-	Pisum sativum	core promoter element around -30 of transcription start
Lj1A876T35.1:cds	TATA-box	TATAAA	1765	6	-	Helianthus annuus	core promoter element around -30 of transcription start
Lj1A876T35.1:cds	TATA-box	TATAA	1766	5	-	Arabidopsis thaliana	core promoter element around -30 of transcription start
Lj1A876T35.1:cds	TATA-box	TATA	1767	4	-	Arabidopsis thaliana	core promoter element around -30 of transcription start
Lj1A876T35.1:cds	TATA-box	TATAAATA	1817	8	-	Daucus carota	core promoter element around -30 of transcription start
Lj1A876T35.1:cds	TATA-box	TATAAAT	1818	7	-	Brassica juncea	core promoter element around -30 of transcription start
Lj1A876T35.1:cds	TATA-box	TATAAA	1819	6	-	Helianthus annuus	core promoter element around -30 of transcription start
Lj1A876T35.1:cds	TATA-box	TATAA	1820	5	-	Arabidopsis thaliana	core promoter element around -30 of transcription start
Lj1A876T35.1:cds	TATA-box	TATA	1821	4	-	Arabidopsis thaliana	core promoter element around -30 of transcription start
Lj1A876T35.1:cds	TATA-box	taTATAAAtc	1898	9	-	Arabidopsis thaliana	core promoter element around -30 of transcription start
Lj1A876T35.1:cds	TATA-box	TATAAAT	1899	7	-	Brassica juncea	core promoter element around -30 of transcription start
Lj1A876T35.1:cds	TATA-box	TATAAA	1900	6	-	Helianthus annuus	core promoter element around -30 of transcription start
Lj1A876T35.1:cds	TATA-box	TATAA	1901	5	-	Arabidopsis thaliana	core promoter element around -30 of transcription start
Lj1A876T35.1:cds	TATA-box	TATA	1902	4	-	Arabidopsis thaliana	core promoter element around -30 of transcription start
Lj1A876T35.1:cds	TATA-box	ATATAA	1962	6	+	Brassica oleracea	core promoter element around -30 of transcription start
Lj1A876T35.1:cds	TATA-box	TATA	1963	4	-	Arabidopsis thaliana	core promoter element around -30 of transcription start
Lj1A876T35.1:cds	Unnamed__4	CTCC	182	4	+	Petroselinum hortense
Lj1A876T35.1:cds	Unnamed__4	CTCC	821	4	-	Petroselinum hortense
Lj1A876T35.1:cds	Unnamed__4	CTCC	948	4	-	Petroselinum hortense
Lj1A876T35.1:cds	Unnamed__4	CTCC	1330	4	-	Petroselinum hortense
Lj1A876T35.1:cds	Unnamed__4	CTCC	1397	4	+	Petroselinum hortense
Lj1A876T35.1:cds	Unnamed__4	CTCC	1471	4	+	Petroselinum hortense
Lj1A876T35.1:cds	Unnamed__4	CTCC	1474	4	+	Petroselinum hortense
Lj1A876T35.1:cds	Unnamed__4	CTCC	1810	4	+	Petroselinum hortense
Lj1A876T35.1:cds	WRE3	CCACCT	1332	6	-	Pisum sativum
Lj1A876T35.1:cds	CAT-box	GCCACT	419	6	-	Arabidopsis thaliana	cis-acting regulatory element related to meristem expression
Lj1A876T35.1:cds	MYB	CAACCA	34	6	+	Arabidopsis thaliana
Lj1A876T35.1:cds	MYB	TAACCA	41	6	+	Arabidopsis thaliana
Lj1A876T35.1:cds	MYC	CATGTG	128	6	+	Arabidopsis thaliana
Lj1A876T35.1:cds	MYC	CATTTG	561	6	-	Arabidopsis thaliana
Lj1A876T35.1:cds	MYC	CAATTG	1420	6	-	Arabidopsis thaliana
Lj1A876T35.1:cds	MYC	CATTTG	1685	6	+	Arabidopsis thaliana
Lj1A876T35.1:cds	TGACG-motif	TGACG	125	5	-	Hordeum vulgare	cis-acting regulatory element involved in the MeJA-responsiveness
Lj1A876T35.1:cds	TGACG-motif	TGACG	1308	5	+	Hordeum vulgare	cis-acting regulatory element involved in the MeJA-responsiveness
Lj1A876T35.1:cds	TGACG-motif	TGACG	1375	5	-	Hordeum vulgare	cis-acting regulatory element involved in the MeJA-responsiveness
Lj1A876T35.1:cds	TGACG-motif	TGACG	1545	5	+	Hordeum vulgare	cis-acting regulatory element involved in the MeJA-responsiveness
Lj1A876T35.1:cds	TGACG-motif	TGACG	1958	5	-	Hordeum vulgare	cis-acting regulatory element involved in the MeJA-responsiveness
Lj1A876T35.1:cds	MYB recognition site	CCGTTG	1926	6	+	Arabidopsis thaliana
Lj1A876T35.1:cds	AAGAA-motif	gGTAAAGAAA	984	9	-	Avena sativa
Lj1A876T35.1:cds	AAGAA-motif	GAAAGAA	1585	7	-	Avena sativa
Lj1A876T35.1:cds	AAGAA-motif	GAAAGAA	1589	7	-	Avena sativa
Lj1A876T35.1:cds	WUN-motif	TTATTACAT	782	9	+	Nicotiana glutinosa
Lj1A876T35.1:cds	as-1	TGACG	125	5	-	Arabidopsis thaliana
Lj1A876T35.1:cds	as-1	TGACG	1308	5	+	Arabidopsis thaliana
Lj1A876T35.1:cds	as-1	TGACG	1375	5	-	Arabidopsis thaliana
Lj1A876T35.1:cds	as-1	TGACG	1545	5	+	Arabidopsis thaliana
Lj1A876T35.1:cds	as-1	TGACG	1958	5	-	Arabidopsis thaliana
Lj1A876T35.1:cds	G-box	TAACACGTAG	1400	10	-	Brassica oleracea	cis-acting regulatory element involved in light responsiveness
Lj1A876T35.1:cds	G-box	TACGTG	1401	6	+	Arabidopsis thaliana	cis-acting regulatory element involved in light responsiveness
Lj1A876T35.1:cds	G-Box	CACGTT	1287	6	-	Pisum sativum	cis-acting regulatory element involved in light responsiveness
Lj1A876T35.1:cds	MYB-like sequence	TAACCA	41	6	+	Arabidopsis thaliana
Lj1A876T35.1:cds	TATA	TATAAAAT	691	8	-	Arabidopsis thaliana
Lj1A876T35.1:cds	F-box	CTATTCTCATT	1486	10	+	Lycopersicon esculentum
Lj1A876T35.1:cds	CGTCA-motif	CGTCA	125	5	+	Hordeum vulgare	cis-acting regulatory element involved in the MeJA-responsiveness
Lj1A876T35.1:cds	CGTCA-motif	CGTCA	1308	5	-	Hordeum vulgare	cis-acting regulatory element involved in the MeJA-responsiveness
Lj1A876T35.1:cds	CGTCA-motif	CGTCA	1375	5	+	Hordeum vulgare	cis-acting regulatory element involved in the MeJA-responsiveness
Lj1A876T35.1:cds	CGTCA-motif	CGTCA	1545	5	-	Hordeum vulgare	cis-acting regulatory element involved in the MeJA-responsiveness
Lj1A876T35.1:cds	CGTCA-motif	CGTCA	1958	5	+	Hordeum vulgare	cis-acting regulatory element involved in the MeJA-responsiveness
Lj1A876T35.1:cds		motif_sequence	427	4	-	organism	short_function
Lj1A876T35.1:cds		motif_sequence	443	4	+	organism	short_function
Lj1A876T35.1:cds		motif_sequence	1228	4	+	organism	short_function
Lj1A876T35.1:cds		motif_sequence	1230	4	-	organism	short_function
Lj1A876T35.1:cds		motif_sequence	1365	4	-	organism	short_function
Lj1A876T35.1:cds		motif_sequence	1390	4	+	organism	short_function
Lj1A876T35.1:cds		motif_sequence	1395	4	+	organism	short_function
Lj1A876T35.1:cds		motif_sequence	1505	4	+	organism	short_function
Lj1A876T35.1:cds		motif_sequence	1805	4	+	organism	short_function
Lj1A876T35.1:cds		motif_sequence	1840	4	+	organism	short_function
Lj1A876T35.1:cds	W box	TTGACC	1312	6	-	Arabidopsis thaliana
Lj1A876T35.1:cds	P-box	TTCCAACAAACCCC	1002	13	+	Petroselinum crispum	gibberellin-responsive element and part of a light responsive element
Lj1A876T35.1:cds	CCAAT-box	CAACGG	1926	6	-	Hordeum vulgare	MYBHv1 binding site
Lj1A876T35.1:cds	TCA-element	CCATCTTTTT	813	9	-	Nicotiana tabacum	cis-acting element involved in salicylic acid responsiveness
Lj1A876T35.1:cds	Unnamed__6	taTAAATATct	1139	10	-	Zea mays
Lj1A876T35.1:cds	AT-rich sequence	TAAAATACT	1103	9	-	Pisum sativum	element for maximal elicitor-mediated activation (2copies)
Lj1A876T35.1:cds	A-box	CCGTCC	1426	6	-	Petroselinum crispum	cis-acting regulatory element
Lj1C16T16.1:cds	Unnamed__4	CTCC	351	4	+	Petroselinum hortense
Lj1C16T16.1:cds	Unnamed__4	CTCC	983	4	-	Petroselinum hortense
Lj1C16T16.1:cds	Unnamed__4	CTCC	991	4	-	Petroselinum hortense
Lj1C16T16.1:cds	Unnamed__4	CTCC	1375	4	-	Petroselinum hortense
Lj1C16T16.1:cds	Unnamed__4	CTCC	1379	4	-	Petroselinum hortense
Lj1C16T16.1:cds	Unnamed__4	CTCC	1464	4	-	Petroselinum hortense
Lj1C16T16.1:cds	Unnamed__4	CTCC	1488	4	-	Petroselinum hortense
Lj1C16T16.1:cds	Unnamed__4	CTCC	1559	4	-	Petroselinum hortense
Lj1C16T16.1:cds	Unnamed__4	CTCC	1752	4	+	Petroselinum hortense
Lj1C16T16.1:cds	Unnamed__4	CTCC	1777	4	+	Petroselinum hortense
Lj1C16T16.1:cds	Unnamed__4	CTCC	1899	4	+	Petroselinum hortense
Lj1C16T16.1:cds	Unnamed__4	CTCC	1967	4	-	Petroselinum hortense
Lj1C16T16.1:cds	TC-rich repeats	GTTTTCTTAC	186	9	+	Nicotiana tabacum	cis-acting element involved in defense and stress responsiveness
Lj1C16T16.1:cds	WRE3	CCACCT	62	6	+	Pisum sativum
Lj1C16T16.1:cds	WRE3	CCACCT	1219	6	+	Pisum sativum
Lj1C16T16.1:cds	ABRE	ACGTG	1520	5	-	Arabidopsis thaliana	cis-acting element involved in the abscisic acid responsiveness
Lj1C16T16.1:cds	ABRE	CACGTG	1527	6	-	Arabidopsis thaliana	cis-acting element involved in the abscisic acid responsiveness
Lj1C16T16.1:cds	ABRE	ACGTG	1528	5	+	Arabidopsis thaliana	cis-acting element involved in the abscisic acid responsiveness
Lj1C16T16.1:cds	ABRE	ACGTG	1664	5	+	Arabidopsis thaliana	cis-acting element involved in the abscisic acid responsiveness
Lj1C16T16.1:cds	CAAT-box	CAAT	41	4	+	Nicotiana glutinosa
Lj1C16T16.1:cds	CAAT-box	CAAT	79	4	+	Nicotiana glutinosa
Lj1C16T16.1:cds	CAAT-box	CAAT	132	4	-	Nicotiana glutinosa
Lj1C16T16.1:cds	CAAT-box	CAAAT	149	5	-	Pisum sativum	common cis-acting element in promoter and enhancer regions
Lj1C16T16.1:cds	CAAT-box	CAAT	157	4	+	Nicotiana glutinosa
Lj1C16T16.1:cds	CAAT-box	CCAAT	420	5	-	Arabidopsis thaliana	common cis-acting element in promoter and enhancer regions
Lj1C16T16.1:cds	CAAT-box	CCAAT	464	5	-	Arabidopsis thaliana	common cis-acting element in promoter and enhancer regions
Lj1C16T16.1:cds	CAAT-box	CAAT	533	4	+	Nicotiana glutinosa
Lj1C16T16.1:cds	CAAT-box	CAAT	555	4	-	Nicotiana glutinosa
Lj1C16T16.1:cds	CAAT-box	CAAT	608	4	-	Nicotiana glutinosa
Lj1C16T16.1:cds	CAAT-box	CAAAT	626	5	+	Pisum sativum	common cis-acting element in promoter and enhancer regions
Lj1C16T16.1:cds	CAAT-box	CAAT	674	4	+	Nicotiana glutinosa
Lj1C16T16.1:cds	CAAT-box	CAAT	684	4	-	Nicotiana glutinosa
Lj1C16T16.1:cds	CAAT-box	CAAT	913	4	+	Nicotiana glutinosa
Lj1C16T16.1:cds	CAAT-box	CAAT	972	4	-	Nicotiana glutinosa
Lj1C16T16.1:cds	CAAT-box	CAAAT	1033	5	-	Pisum sativum	common cis-acting element in promoter and enhancer regions
Lj1C16T16.1:cds	CAAT-box	CAAT	1072	4	+	Nicotiana glutinosa
Lj1C16T16.1:cds	CAAT-box	CAAT	1106	4	-	Nicotiana glutinosa
Lj1C16T16.1:cds	CAAT-box	CAAAT	1180	5	-	Pisum sativum	common cis-acting element in promoter and enhancer regions
Lj1C16T16.1:cds	CAAT-box	CCAAT	1478	5	-	Arabidopsis thaliana	common cis-acting element in promoter and enhancer regions
Lj1C16T16.1:cds	CAAT-box	CCAAT	1485	5	-	Arabidopsis thaliana	common cis-acting element in promoter and enhancer regions
Lj1C16T16.1:cds	CAAT-box	CCAAT	1508	5	+	Arabidopsis thaliana	common cis-acting element in promoter and enhancer regions
Lj1C16T16.1:cds	CAAT-box	CAAT	1509	4	+	Nicotiana glutinosa
Lj1C16T16.1:cds	CAAT-box	CAAT	1590	4	+	Nicotiana glutinosa
Lj1C16T16.1:cds	CAAT-box	CAAT	1646	4	-	Nicotiana glutinosa
Lj1C16T16.1:cds	CAAT-box	CAAT	1689	4	+	Nicotiana glutinosa
Lj1C16T16.1:cds	CAAT-box	CAAT	1786	4	+	Nicotiana glutinosa
Lj1C16T16.1:cds	CAAT-box	CAAT	1823	4	-	Nicotiana glutinosa
Lj1C16T16.1:cds	ACE	CTAACGTATT	69	9	+	Petroselinum crispum	cis-acting element involved in light responsiveness
Lj1C16T16.1:cds	ACE	GCGACGTACC	1518	9	-	Petroselinum crispum	cis-acting element involved in light responsiveness
Lj1C16T16.1:cds	TATA-box	ATATAT	81	6	+	Brassica napus	core promoter element around -30 of transcription start
Lj1C16T16.1:cds	TATA-box	TATATTTATATTT	82	12	+	Avena sativa	core promoter element around -30 of transcription start
Lj1C16T16.1:cds	TATA-box	ATATAT	83	6	+	Brassica napus	core promoter element around -30 of transcription start
Lj1C16T16.1:cds	TATA-box	TATATA	84	6	+	Arabidopsis thaliana	core promoter element around -30 of transcription start
Lj1C16T16.1:cds	TATA-box	ATATAT	85	6	+	Brassica napus	core promoter element around -30 of transcription start
Lj1C16T16.1:cds	TATA-box	TATATA	86	6	+	Arabidopsis thaliana	core promoter element around -30 of transcription start
Lj1C16T16.1:cds	TATA-box	ATATAT	87	6	+	Brassica napus	core promoter element around -30 of transcription start
Lj1C16T16.1:cds	TATA-box	TATA	88	4	+	Arabidopsis thaliana	core promoter element around -30 of transcription start
Lj1C16T16.1:cds	TATA-box	ATATAA	159	6	+	Brassica oleracea	core promoter element around -30 of transcription start
Lj1C16T16.1:cds	TATA-box	TATA	160	4	+	Arabidopsis thaliana	core promoter element around -30 of transcription start
Lj1C16T16.1:cds	TATA-box	ATTATA	275	6	+	Brassica napus	core promoter element around -30 of transcription start
Lj1C16T16.1:cds	TATA-box	TATAA	276	5	-	Arabidopsis thaliana	core promoter element around -30 of transcription start
Lj1C16T16.1:cds	TATA-box	TATA	277	4	+	Arabidopsis thaliana	core promoter element around -30 of transcription start
Lj1C16T16.1:cds	TATA-box	TATA	297	4	+	Arabidopsis thaliana	core promoter element around -30 of transcription start
Lj1C16T16.1:cds	TATA-box	ATTATA	566	6	+	Brassica napus	core promoter element around -30 of transcription start
Lj1C16T16.1:cds	TATA-box	TATAA	567	5	-	Arabidopsis thaliana	core promoter element around -30 of transcription start
Lj1C16T16.1:cds	TATA-box	TATA	568	4	+	Arabidopsis thaliana	core promoter element around -30 of transcription start
Lj1C16T16.1:cds	TATA-box	ATATAT	706	6	+	Brassica napus	core promoter element around -30 of transcription start
Lj1C16T16.1:cds	TATA-box	TATA	707	4	+	Arabidopsis thaliana	core promoter element around -30 of transcription start
Lj1C16T16.1:cds	TATA-box	TATAAAA	781	7	-	Pisum sativum	core promoter element around -30 of transcription start
Lj1C16T16.1:cds	TATA-box	TATAAA	782	6	-	Helianthus annuus	core promoter element around -30 of transcription start
Lj1C16T16.1:cds	TATA-box	TATAA	783	5	-	Arabidopsis thaliana	core promoter element around -30 of transcription start
Lj1C16T16.1:cds	TATA-box	TATA	784	4	+	Arabidopsis thaliana	core promoter element around -30 of transcription start
Lj1C16T16.1:cds	TATA-box	ccTATAAAaa	838	9	+	Arabidopsis thaliana	core promoter element around -30 of transcription start
Lj1C16T16.1:cds	TATA-box	TATAA	839	5	-	Arabidopsis thaliana	core promoter element around -30 of transcription start
Lj1C16T16.1:cds	TATA-box	TATA	840	4	+	Arabidopsis thaliana	core promoter element around -30 of transcription start
Lj1C16T16.1:cds	TATA-box	TATA	858	4	+	Arabidopsis thaliana	core promoter element around -30 of transcription start
Lj1C16T16.1:cds	TATA-box	TATAAGAA	900	8	-	Zea mays	core promoter element around -30 of transcription start
Lj1C16T16.1:cds	TATA-box	ccTATAAAaa	902	9	+	Arabidopsis thaliana	core promoter element around -30 of transcription start
Lj1C16T16.1:cds	TATA-box	TATAA	903	5	-	Arabidopsis thaliana	core promoter element around -30 of transcription start
Lj1C16T16.1:cds	TATA-box	TATA	904	4	+	Arabidopsis thaliana	core promoter element around -30 of transcription start
Lj1C16T16.1:cds	TATA-box	TATATAA	957	7	-	Arabidopsis thaliana	core promoter element around -30 of transcription start
Lj1C16T16.1:cds	TATA-box	TATATA	958	6	+	Arabidopsis thaliana	core promoter element around -30 of transcription start
Lj1C16T16.1:cds	TATA-box	ATATAT	959	6	+	Brassica napus	core promoter element around -30 of transcription start
Lj1C16T16.1:cds	TATA-box	TATA	960	4	+	Arabidopsis thaliana	core promoter element around -30 of transcription start
Lj1C16T16.1:cds	TATA-box	ATTATA	1228	6	+	Brassica napus	core promoter element around -30 of transcription start
Lj1C16T16.1:cds	TATA-box	TATAA	1229	5	-	Arabidopsis thaliana	core promoter element around -30 of transcription start
Lj1C16T16.1:cds	TATA-box	TATA	1230	4	-	Arabidopsis thaliana	core promoter element around -30 of transcription start
Lj1C16T16.1:cds	TATA-box	TATAAAT	1243	7	-	Brassica juncea	core promoter element around -30 of transcription start
Lj1C16T16.1:cds	TATA-box	TATAAA	1244	6	-	Helianthus annuus	core promoter element around -30 of transcription start
Lj1C16T16.1:cds	TATA-box	TATAA	1245	5	-	Arabidopsis thaliana	core promoter element around -30 of transcription start
Lj1C16T16.1:cds	TATA-box	TATA	1246	4	-	Arabidopsis thaliana	core promoter element around -30 of transcription start
Lj1C16T16.1:cds	TATA-box	TATA	1348	4	-	Arabidopsis thaliana	core promoter element around -30 of transcription start
Lj1C16T16.1:cds	TATA-box	TATATA	1395	6	-	Arabidopsis thaliana	core promoter element around -30 of transcription start
Lj1C16T16.1:cds	TATA-box	ATATAT	1396	6	-	Brassica napus	core promoter element around -30 of transcription start
Lj1C16T16.1:cds	TATA-box	TATATA	1397	6	-	Arabidopsis thaliana	core promoter element around -30 of transcription start
Lj1C16T16.1:cds	TATA-box	ATATAA	1398	6	+	Brassica oleracea	core promoter element around -30 of transcription start
Lj1C16T16.1:cds	TATA-box	TATA	1399	4	-	Arabidopsis thaliana	core promoter element around -30 of transcription start
Lj1C16T16.1:cds	TATA-box	TATACA	1617	6	-	Helianthus annuus	core promoter element around -30 of transcription start
Lj1C16T16.1:cds	TATA-box	TATATA	1619	6	-	Arabidopsis thaliana	core promoter element around -30 of transcription start
Lj1C16T16.1:cds	TATA-box	TATATTTATATTT	1620	12	-	Avena sativa	core promoter element around -30 of transcription start
Lj1C16T16.1:cds	TATA-box	TATATA	1621	6	-	Arabidopsis thaliana	core promoter element around -30 of transcription start
Lj1C16T16.1:cds	TATA-box	ATATAA	1622	6	+	Brassica oleracea	core promoter element around -30 of transcription start
Lj1C16T16.1:cds	TATA-box	TATA	1623	4	-	Arabidopsis thaliana	core promoter element around -30 of transcription start
Lj1C16T16.1:cds	TATA-box	TATATTTATATTT	1626	12	-	Avena sativa	core promoter element around -30 of transcription start
Lj1C16T16.1:cds	TATA-box	ATATAA	1628	6	+	Brassica oleracea	core promoter element around -30 of transcription start
Lj1C16T16.1:cds	TATA-box	TATA	1629	4	-	Arabidopsis thaliana	core promoter element around -30 of transcription start
Lj1C16T16.1:cds	TATA-box	taTATAAAtc	1673	10	-	Arabidopsis thaliana	core promoter element around -30 of transcription start
Lj1C16T16.1:cds	TATA-box	TATAAAT	1674	7	-	Brassica juncea	core promoter element around -30 of transcription start
Lj1C16T16.1:cds	TATA-box	TATAAA	1675	6	-	Helianthus annuus	core promoter element around -30 of transcription start
Lj1C16T16.1:cds	TATA-box	TATATAA	1676	7	-	Arabidopsis thaliana	core promoter element around -30 of transcription start
Lj1C16T16.1:cds	TATA-box	TATATA	1677	6	-	Arabidopsis thaliana	core promoter element around -30 of transcription start
Lj1C16T16.1:cds	TATA-box	ATATAT	1678	6	-	Brassica napus	core promoter element around -30 of transcription start
Lj1C16T16.1:cds	TATA-box	TATATA	1679	6	-	Arabidopsis thaliana	core promoter element around -30 of transcription start
Lj1C16T16.1:cds	TATA-box	ATATAT	1680	6	-	Brassica napus	core promoter element around -30 of transcription start
Lj1C16T16.1:cds	TATA-box	TATATA	1681	6	-	Arabidopsis thaliana	core promoter element around -30 of transcription start
Lj1C16T16.1:cds	TATA-box	ATATAA	1682	6	+	Brassica oleracea	core promoter element around -30 of transcription start
Lj1C16T16.1:cds	TATA-box	TATA	1683	4	-	Arabidopsis thaliana	core promoter element around -30 of transcription start
Lj1C16T16.1:cds	TATA-box	ATTATA	1788	6	+	Brassica napus	core promoter element around -30 of transcription start
Lj1C16T16.1:cds	TATA-box	TATAA	1789	5	-	Arabidopsis thaliana	core promoter element around -30 of transcription start
Lj1C16T16.1:cds	TATA-box	TATA	1790	4	-	Arabidopsis thaliana	core promoter element around -30 of transcription start
Lj1C16T16.1:cds	TATA-box	TATATA	1924	6	-	Arabidopsis thaliana	core promoter element around -30 of transcription start
Lj1C16T16.1:cds	TATA-box	ATATAT	1925	6	-	Brassica napus	core promoter element around -30 of transcription start
Lj1C16T16.1:cds	TATA-box	TATATA	1926	6	-	Arabidopsis thaliana	core promoter element around -30 of transcription start
Lj1C16T16.1:cds	TATA-box	ATATAT	1927	6	-	Brassica napus	core promoter element around -30 of transcription start
Lj1C16T16.1:cds	TATA-box	TATATA	1928	6	-	Arabidopsis thaliana	core promoter element around -30 of transcription start
Lj1C16T16.1:cds	TATA-box	ATATAT	1929	6	-	Brassica napus	core promoter element around -30 of transcription start
Lj1C16T16.1:cds	TATA-box	TATATA	1930	6	-	Arabidopsis thaliana	core promoter element around -30 of transcription start
Lj1C16T16.1:cds	TATA-box	ATATAT	1931	6	-	Brassica napus	core promoter element around -30 of transcription start
Lj1C16T16.1:cds	TATA-box	TATATA	1932	6	-	Arabidopsis thaliana	core promoter element around -30 of transcription start
Lj1C16T16.1:cds	TATA-box	ATATAT	1933	6	-	Brassica napus	core promoter element around -30 of transcription start
Lj1C16T16.1:cds	TATA-box	TATATA	1934	6	-	Arabidopsis thaliana	core promoter element around -30 of transcription start
Lj1C16T16.1:cds	TATA-box	ATATAT	1935	6	-	Brassica napus	core promoter element around -30 of transcription start
Lj1C16T16.1:cds	TATA-box	TATATA	1936	6	-	Arabidopsis thaliana	core promoter element around -30 of transcription start
Lj1C16T16.1:cds	TATA-box	TATA	1938	4	-	Arabidopsis thaliana	core promoter element around -30 of transcription start
Lj1C16T16.1:cds	Unnamed__1	CGTGG	1529	5	+	Zea mays
Lj1C16T16.1:cds	STRE	AGGGG	1153	5	-	Arabidopsis thaliana
Lj1C16T16.1:cds	STRE	AGGGG	1757	5	-	Arabidopsis thaliana
Lj1C16T16.1:cds	AT~TATA-box	TATATA	82	6	+	Arabidopsis thaliana
Lj1C16T16.1:cds	AT~TATA-box	TATATA	84	6	+	Arabidopsis thaliana
Lj1C16T16.1:cds	AT~TATA-box	TATATA	86	6	+	Arabidopsis thaliana
Lj1C16T16.1:cds	AT~TATA-box	TATATA	958	6	+	Arabidopsis thaliana
Lj1C16T16.1:cds	AT~TATA-box	TATATA	1395	6	-	Arabidopsis thaliana
Lj1C16T16.1:cds	AT~TATA-box	TATATA	1397	6	-	Arabidopsis thaliana
Lj1C16T16.1:cds	AT~TATA-box	TATATA	1619	6	-	Arabidopsis thaliana
Lj1C16T16.1:cds	AT~TATA-box	TATATA	1621	6	-	Arabidopsis thaliana
Lj1C16T16.1:cds	AT~TATA-box	TATATAAA	1675	8	-	Arabidopsis thaliana
Lj1C16T16.1:cds	AT~TATA-box	TATATA	1677	6	-	Arabidopsis thaliana
Lj1C16T16.1:cds	AT~TATA-box	TATATA	1679	6	-	Arabidopsis thaliana
Lj1C16T16.1:cds	AT~TATA-box	TATATA	1681	6	-	Arabidopsis thaliana
Lj1C16T16.1:cds	AT~TATA-box	TATATA	1924	6	-	Arabidopsis thaliana
Lj1C16T16.1:cds	AT~TATA-box	TATATA	1926	6	-	Arabidopsis thaliana
Lj1C16T16.1:cds	AT~TATA-box	TATATA	1928	6	-	Arabidopsis thaliana
Lj1C16T16.1:cds	AT~TATA-box	TATATA	1930	6	-	Arabidopsis thaliana
Lj1C16T16.1:cds	AT~TATA-box	TATATA	1932	6	-	Arabidopsis thaliana
Lj1C16T16.1:cds	AT~TATA-box	TATATA	1934	6	-	Arabidopsis thaliana
Lj1C16T16.1:cds	AT~TATA-box	TATATA	1936	6	-	Arabidopsis thaliana
Lj1C16T16.1:cds	Box 4	ATTAAT	702	6	+	Petroselinum crispum	part of a conserved DNA module involved in light responsiveness
Lj1C16T16.1:cds	AT-rich element	ATAGAAATCAA	1711	10	+	Glycine max	binding site of AT-rich DNA binding protein (ATBP-1)
Lj1C16T16.1:cds	TCA-element	CCATCTTTTT	1367	9	-	Nicotiana tabacum	cis-acting element involved in salicylic acid responsiveness
Lj1C16T16.1:cds	TCA-element	CCATCTTTTT	1605	9	-	Nicotiana tabacum	cis-acting element involved in salicylic acid responsiveness
Lj1C16T16.1:cds	TCA-element	CCATCTTTTT	1705	9	-	Nicotiana tabacum	cis-acting element involved in salicylic acid responsiveness
Lj1C16T16.1:cds	Myb	TAACTG	362	6	-	Arabidopsis thaliana
Lj1C16T16.1:cds	AT-rich sequence	TAAAATACT	1270	9	-	Pisum sativum	element for maximal elicitor-mediated activation (2copies)
Lj1C16T16.1:cds	TCCC-motif	TCTCCCT	1377	7	-	Spinacia oleracea	part of a light responsive element
Lj1C16T16.1:cds	TCA	TCATCTTCAT	818	9	-	Pisum sativum
Lj1C16T16.1:cds	W box	TTGACC	56	6	+	Arabidopsis thaliana
Lj1C16T16.1:cds	L-box	ATCCCACCTAC	59	10	+	Petroselinum crispum	part of a light responsive element
Lj1C16T16.1:cds	CGTCA-motif	CGTCA	536	5	-	Hordeum vulgare	cis-acting regulatory element involved in the MeJA-responsiveness
Lj1C16T16.1:cds		motif_sequence	742	4	+	organism	short_function
Lj1C16T16.1:cds		motif_sequence	820	4	-	organism	short_function
Lj1C16T16.1:cds		motif_sequence	829	4	-	organism	short_function
Lj1C16T16.1:cds		motif_sequence	833	4	+	organism	short_function
Lj1C16T16.1:cds		motif_sequence	882	4	+	organism	short_function
Lj1C16T16.1:cds		motif_sequence	1018	4	-	organism	short_function
Lj1C16T16.1:cds		motif_sequence	1263	4	+	organism	short_function
Lj1C16T16.1:cds		motif_sequence	1379	4	-	organism	short_function
Lj1C16T16.1:cds		motif_sequence	1403	4	+	organism	short_function
Lj1C16T16.1:cds		motif_sequence	1474	4	-	organism	short_function
Lj1C16T16.1:cds		motif_sequence	1513	4	-	organism	short_function
Lj1C16T16.1:cds		motif_sequence	1736	4	+	organism	short_function
Lj1C16T16.1:cds		motif_sequence	1775	4	+	organism	short_function
Lj1C16T16.1:cds		motif_sequence	1811	4	+	organism	short_function
Lj1C16T16.1:cds		motif_sequence	1868	4	+	organism	short_function
Lj1C16T16.1:cds		motif_sequence	1877	4	+	organism	short_function
Lj1C16T16.1:cds		motif_sequence	1990	4	+	organism	short_function
Lj1C16T16.1:cds	MYB	TAACCA	15	6	+	Arabidopsis thaliana
Lj1C16T16.1:cds	MYB	TAACCA	422	6	-	Arabidopsis thaliana
Lj1C16T16.1:cds	TGACG-motif	TGACG	536	5	+	Hordeum vulgare	cis-acting regulatory element involved in the MeJA-responsiveness
Lj1C16T16.1:cds	AAGAA-motif	GAAAGAA	468	7	+	Avena sativa
Lj1C16T16.1:cds	AAGAA-motif	GAAAGAA	816	7	+	Avena sativa
Lj1C16T16.1:cds	AAGAA-motif	gGTAAAGAAA	1324	9	-	Avena sativa
Lj1C16T16.1:cds	AAGAA-motif	GAAAGAA	1960	7	+	Avena sativa
Lj1C16T16.1:cds	GT1-motif	GGTTAA	14	6	-	Arabidopsis thaliana	light responsive element
Lj1C16T16.1:cds	GT1-motif	GGTTAA	423	6	+	Arabidopsis thaliana	light responsive element
Lj1C16T16.1:cds	GT1-motif	GGTTAA	425	6	-	Arabidopsis thaliana	light responsive element
Lj1C16T16.1:cds	GT1-motif	GGTTAA	582	6	-	Arabidopsis thaliana	light responsive element
Lj1C16T16.1:cds	as-1	TGACG	536	5	+	Arabidopsis thaliana
Lj1C16T16.1:cds	G-box	CACGTC	1520	6	+	Zea mays	cis-acting regulatory element involved in light responsiveness
Lj1C16T16.1:cds	G-box	CACGTG	1527	6	-	Arabidopsis thaliana	cis-acting regulatory element involved in light responsiveness
Lj1C16T16.1:cds	G-Box	CACGTG	1527	6	-	Pisum sativum	cis-acting regulatory element involved in light responsiveness
Lj1C16T16.1:cds	G-Box	CACGTT	1663	6	-	Pisum sativum	cis-acting regulatory element involved in light responsiveness
Lj1C16T16.1:cds	MYB-like sequence	TAACCA	15	6	+	Arabidopsis thaliana
Lj1C16T16.1:cds	MYB-like sequence	TAACCA	422	6	-	Arabidopsis thaliana
Lj1C884G14.1:cds	CGTCA-motif	CGTCA	1990	5	+	Hordeum vulgare	cis-acting regulatory element involved in the MeJA-responsiveness
Lj1C884G14.1:cds	GC-motif	CCCCCG	1854	6	+	Zea mays	enhancer-like element involved in anoxic specific inducibility
Lj1C884G14.1:cds		motif_sequence	34	4	-	organism	short_function
Lj1C884G14.1:cds		motif_sequence	166	4	+	organism	short_function
Lj1C884G14.1:cds		motif_sequence	294	4	+	organism	short_function
Lj1C884G14.1:cds		motif_sequence	301	4	+	organism	short_function
Lj1C884G14.1:cds		motif_sequence	353	4	-	organism	short_function
Lj1C884G14.1:cds		motif_sequence	368	4	+	organism	short_function
Lj1C884G14.1:cds		motif_sequence	406	4	+	organism	short_function
Lj1C884G14.1:cds		motif_sequence	426	4	-	organism	short_function
Lj1C884G14.1:cds		motif_sequence	648	4	-	organism	short_function
Lj1C884G14.1:cds		motif_sequence	1205	4	+	organism	short_function
Lj1C884G14.1:cds		motif_sequence	1304	4	+	organism	short_function
Lj1C884G14.1:cds		motif_sequence	1548	4	+	organism	short_function
Lj1C884G14.1:cds		motif_sequence	1691	4	-	organism	short_function
Lj1C884G14.1:cds		motif_sequence	1778	4	+	organism	short_function
Lj1C884G14.1:cds		motif_sequence	1802	4	+	organism	short_function
Lj1C884G14.1:cds		motif_sequence	1836	4	+	organism	short_function
Lj1C884G14.1:cds		motif_sequence	1887	4	+	organism	short_function
Lj1C884G14.1:cds		motif_sequence	1908	4	+	organism	short_function
Lj1C884G14.1:cds	G-box	TACGTG	1004	6	+	Arabidopsis thaliana	cis-acting regulatory element involved in light responsiveness
Lj1C884G14.1:cds	MYB-like sequence	TAACCA	1387	6	+	Arabidopsis thaliana
Lj1C884G14.1:cds	CAT-box	GCCACT	752	6	-	Arabidopsis thaliana	cis-acting regulatory element related to meristem expression
Lj1C884G14.1:cds	as-1	TGACG	1990	5	-	Arabidopsis thaliana
Lj1C884G14.1:cds	AAGAA-motif	GAAAGAA	1915	7	-	Avena sativa
Lj1C884G14.1:cds	GT1-motif	GGTTAAT	456	7	+	Avena sativa	light responsive element
Lj1C884G14.1:cds	GT1-motif	GGTTAAT	589	7	-	Avena sativa	light responsive element
Lj1C884G14.1:cds	GT1-motif	GGTTAA	590	6	-	Arabidopsis thaliana	light responsive element
Lj1C884G14.1:cds	GT1-motif	GTGTGTGAA	1809	9	-	Solanum tuberosum	light responsive element
Lj1C884G14.1:cds	DRE core	GCCGAC	694	6	-	Arabidopsis thaliana
Lj1C884G14.1:cds	TGACG-motif	TGACG	1990	5	-	Hordeum vulgare	cis-acting regulatory element involved in the MeJA-responsiveness
Lj1C884G14.1:cds	MYB	CAACAG	94	6	-	Arabidopsis thaliana
Lj1C884G14.1:cds	MYB	TAACCA	1387	6	+	Arabidopsis thaliana
Lj1C884G14.1:cds	MYC	CATGTG	354	6	-	Arabidopsis thaliana
Lj1C884G14.1:cds	MYC	CATTTG	659	6	+	Arabidopsis thaliana
Lj1C884G14.1:cds	MYC	CAATTG	1416	6	-	Arabidopsis thaliana
Lj1C884G14.1:cds	TCCC-motif	TCTCCCT	302	7	+	Spinacia oleracea	part of a light responsive element
Lj1C884G14.1:cds	MRE	AACCTAA	528	7	-	Petroselinum crispum	MYB binding site involved in light responsiveness
Lj1C884G14.1:cds	Myb	CAACTG	781	6	+	Arabidopsis thaliana
Lj1C884G14.1:cds	Myb	CAACTG	1744	6	+	Arabidopsis thaliana
Lj1C884G14.1:cds	Unnamed__6	taTAAATATct	1948	10	+	Zea mays
Lj1C884G14.1:cds	W box	TTGACC	1413	6	-	Arabidopsis thaliana
Lj1C884G14.1:cds	MBS	CAACTG	781	6	+	Arabidopsis thaliana	MYB binding site involved in drought-inducibility
Lj1C884G14.1:cds	MBS	CAACTG	1744	6	+	Arabidopsis thaliana	MYB binding site involved in drought-inducibility
Lj1C884G14.1:cds	ABRE4	CACGTA	1004	6	-	Zea mays
Lj1C884G14.1:cds	Myb-binding site	CAACAG	94	6	-	Nicotiana tabacum
Lj1C884G14.1:cds	STRE	AGGGG	1695	5	+	Arabidopsis thaliana
Lj1C884G14.1:cds	STRE	AGGGG	1821	5	-	Arabidopsis thaliana
Lj1C884G14.1:cds	STRE	AGGGG	1878	5	-	Arabidopsis thaliana
Lj1C884G14.1:cds	ABRE3a	TACGTG	1004	6	+	Zea mays
Lj1C884G14.1:cds	chs-CMA1a	TTACTTAA	990	8	+	Daucus carota	part of a light responsive element
Lj1C884G14.1:cds	ARE	AAACCA	613	6	+	Zea mays	cis-acting regulatory element essential for the anaerobic induction
Lj1C884G14.1:cds	Box 4	ATTAAT	948	6	+	Petroselinum crispum	part of a conserved DNA module involved in light responsiveness
Lj1C884G14.1:cds	Box 4	ATTAAT	1377	6	-	Petroselinum crispum	part of a conserved DNA module involved in light responsiveness
Lj1C884G14.1:cds	Box 4	ATTAAT	1434	6	-	Petroselinum crispum	part of a conserved DNA module involved in light responsiveness
Lj1C884G14.1:cds	Box 4	ATTAAT	1491	6	-	Petroselinum crispum	part of a conserved DNA module involved in light responsiveness
Lj1C884G14.1:cds	Box 4	ATTAAT	1641	6	-	Petroselinum crispum	part of a conserved DNA module involved in light responsiveness
Lj1C884G14.1:cds	ERE	ATTTTAAA	1072	8	-	Nicotiana glutinos
Lj1C884G14.1:cds	ERE	ATTTTAAA	1237	8	-	Nicotiana glutinos
Lj1C884G14.1:cds	AT~TATA-box	TATATA	312	6	+	Arabidopsis thaliana
Lj1C884G14.1:cds	AT~TATA-box	TATATA	1023	6	-	Arabidopsis thaliana
Lj1C884G14.1:cds	AT~TATA-box	TATATA	1940	6	-	Arabidopsis thaliana
Lj1C884G14.1:cds	AT~TATA-box	TATATA	1942	6	-	Arabidopsis thaliana
Lj1C884G14.1:cds	AT~TATA-box	TATATA	1944	6	-	Arabidopsis thaliana
Lj1C884G14.1:cds	AT~TATA-box	TATATA	1946	6	-	Arabidopsis thaliana
Lj1C884G14.1:cds	AT~TATA-box	TATATA	1948	6	-	Arabidopsis thaliana
Lj1C884G14.1:cds	AT~TATA-box	TATATA	1950	6	-	Arabidopsis thaliana
Lj1C884G14.1:cds	Unnamed__4	CTCC	282	4	+	Petroselinum hortense
Lj1C884G14.1:cds	Unnamed__4	CTCC	286	4	+	Petroselinum hortense
Lj1C884G14.1:cds	Unnamed__4	CTCC	303	4	+	Petroselinum hortense
Lj1C884G14.1:cds	Unnamed__4	CTCC	307	4	+	Petroselinum hortense
Lj1C884G14.1:cds	Unnamed__4	CTCC	724	4	-	Petroselinum hortense
Lj1C884G14.1:cds	Unnamed__4	CTCC	827	4	+	Petroselinum hortense
Lj1C884G14.1:cds	Unnamed__4	CTCC	1332	4	+	Petroselinum hortense
Lj1C884G14.1:cds	Unnamed__4	CTCC	1575	4	-	Petroselinum hortense
Lj1C884G14.1:cds	Unnamed__4	CTCC	1585	4	+	Petroselinum hortense
Lj1C884G14.1:cds	Unnamed__4	CTCC	1681	4	-	Petroselinum hortense
Lj1C884G14.1:cds	Unnamed__4	CTCC	1684	4	-	Petroselinum hortense
Lj1C884G14.1:cds	Unnamed__4	CTCC	1687	4	-	Petroselinum hortense
Lj1C884G14.1:cds	Unnamed__4	CTCC	1780	4	+	Petroselinum hortense
Lj1C884G14.1:cds	Unnamed__4	CTCC	1791	4	+	Petroselinum hortense
Lj1C884G14.1:cds	Unnamed__4	CTCC	1824	4	+	Petroselinum hortense
Lj1C884G14.1:cds	Unnamed__4	CTCC	1881	4	+	Petroselinum hortense
Lj1C884G14.1:cds	Unnamed__4	CTCC	1884	4	+	Petroselinum hortense
Lj1C884G14.1:cds	Unnamed__4	CTCC	1921	4	+	Petroselinum hortense
Lj1C884G14.1:cds	GCN4_motif	TGAGTCA	1008	7	-	Oryza sativa	cis-regulatory element involved in endosperm expression
Lj1C884G14.1:cds	TATA-box	ATTATA	12	6	+	Brassica napus	core promoter element around -30 of transcription start
Lj1C884G14.1:cds	TATA-box	TATAA	13	5	-	Arabidopsis thaliana	core promoter element around -30 of transcription start
Lj1C884G14.1:cds	TATA-box	TATA	14	4	+	Arabidopsis thaliana	core promoter element around -30 of transcription start
Lj1C884G14.1:cds	TATA-box	TACAAAA	132	7	-	Oryza sativa	core promoter element around -30 of transcription start
Lj1C884G14.1:cds	TATA-box	ATATAT	311	6	+	Brassica napus	core promoter element around -30 of transcription start
Lj1C884G14.1:cds	TATA-box	TATATA	312	6	+	Arabidopsis thaliana	core promoter element around -30 of transcription start
Lj1C884G14.1:cds	TATA-box	ATATAT	313	6	+	Brassica napus	core promoter element around -30 of transcription start
Lj1C884G14.1:cds	TATA-box	TATA	314	4	+	Arabidopsis thaliana	core promoter element around -30 of transcription start
Lj1C884G14.1:cds	TATA-box	TATA	383	4	+	Arabidopsis thaliana	core promoter element around -30 of transcription start
Lj1C884G14.1:cds	TATA-box	TATA	538	4	+	Arabidopsis thaliana	core promoter element around -30 of transcription start
Lj1C884G14.1:cds	TATA-box	TATAA	554	5	-	Arabidopsis thaliana	core promoter element around -30 of transcription start
Lj1C884G14.1:cds	TATA-box	TATA	555	4	+	Arabidopsis thaliana	core promoter element around -30 of transcription start
Lj1C884G14.1:cds	TATA-box	ccTATAAAaa	606	9	+	Arabidopsis thaliana	core promoter element around -30 of transcription start
Lj1C884G14.1:cds	TATA-box	TATA	855	4	+	Arabidopsis thaliana	core promoter element around -30 of transcription start
Lj1C884G14.1:cds	TATA-box	TATAA	897	5	-	Arabidopsis thaliana	core promoter element around -30 of transcription start
Lj1C884G14.1:cds	TATA-box	TATA	898	4	+	Arabidopsis thaliana	core promoter element around -30 of transcription start
Lj1C884G14.1:cds	TATA-box	TATA	979	4	+	Arabidopsis thaliana	core promoter element around -30 of transcription start
Lj1C884G14.1:cds	TATA-box	ATATAT	1022	6	-	Brassica napus	core promoter element around -30 of transcription start
Lj1C884G14.1:cds	TATA-box	TATATA	1023	6	-	Arabidopsis thaliana	core promoter element around -30 of transcription start
Lj1C884G14.1:cds	TATA-box	ATATAA	1024	6	+	Brassica oleracea	core promoter element around -30 of transcription start
Lj1C884G14.1:cds	TATA-box	TATA	1025	4	-	Arabidopsis thaliana	core promoter element around -30 of transcription start
Lj1C884G14.1:cds	TATA-box	ATTATA	1049	6	+	Brassica napus	core promoter element around -30 of transcription start
Lj1C884G14.1:cds	TATA-box	TATAA	1050	5	-	Arabidopsis thaliana	core promoter element around -30 of transcription start
Lj1C884G14.1:cds	TATA-box	TATA	1051	4	-	Arabidopsis thaliana	core promoter element around -30 of transcription start
Lj1C884G14.1:cds	TATA-box	TACAAAA	1088	7	-	Oryza sativa	core promoter element around -30 of transcription start
Lj1C884G14.1:cds	TATA-box	TATAAA	1200	6	-	Helianthus annuus	core promoter element around -30 of transcription start
Lj1C884G14.1:cds	TATA-box	TATAA	1201	5	-	Arabidopsis thaliana	core promoter element around -30 of transcription start
Lj1C884G14.1:cds	TATA-box	TATA	1202	4	-	Arabidopsis thaliana	core promoter element around -30 of transcription start
Lj1C884G14.1:cds	TATA-box	TATA	1279	4	-	Arabidopsis thaliana	core promoter element around -30 of transcription start
Lj1C884G14.1:cds	TATA-box	ATATAA	1381	6	+	Brassica oleracea	core promoter element around -30 of transcription start
Lj1C884G14.1:cds	TATA-box	TATA	1382	4	-	Arabidopsis thaliana	core promoter element around -30 of transcription start
Lj1C884G14.1:cds	TATA-box	TAAAGATT	1453	8	-	Arabidopsis thaliana	core promoter element around -30 of transcription start
Lj1C884G14.1:cds	TATA-box	TATA	1502	4	-	Arabidopsis thaliana	core promoter element around -30 of transcription start
Lj1C884G14.1:cds	TATA-box	TACAAAA	1504	7	+	Oryza sativa	core promoter element around -30 of transcription start
Lj1C884G14.1:cds	TATA-box	TATATTTATATTT	1532	12	-	Avena sativa	core promoter element around -30 of transcription start
Lj1C884G14.1:cds	TATA-box	ATATAA	1540	6	+	Brassica oleracea	core promoter element around -30 of transcription start
Lj1C884G14.1:cds	TATA-box	TATA	1541	4	-	Arabidopsis thaliana	core promoter element around -30 of transcription start
Lj1C884G14.1:cds	TATA-box	TATATA	1940	6	-	Arabidopsis thaliana	core promoter element around -30 of transcription start
Lj1C884G14.1:cds	TATA-box	ATATAT	1941	6	-	Brassica napus	core promoter element around -30 of transcription start
Lj1C884G14.1:cds	TATA-box	TATATA	1942	6	-	Arabidopsis thaliana	core promoter element around -30 of transcription start
Lj1C884G14.1:cds	TATA-box	ATATAT	1943	6	-	Brassica napus	core promoter element around -30 of transcription start
Lj1C884G14.1:cds	TATA-box	TATATA	1944	6	-	Arabidopsis thaliana	core promoter element around -30 of transcription start
Lj1C884G14.1:cds	TATA-box	ATATAT	1945	6	-	Brassica napus	core promoter element around -30 of transcription start
Lj1C884G14.1:cds	TATA-box	TATATA	1946	6	-	Arabidopsis thaliana	core promoter element around -30 of transcription start
Lj1C884G14.1:cds	TATA-box	ATATAT	1947	6	-	Brassica napus	core promoter element around -30 of transcription start
Lj1C884G14.1:cds	TATA-box	TATATA	1948	6	-	Arabidopsis thaliana	core promoter element around -30 of transcription start
Lj1C884G14.1:cds	TATA-box	ATATAT	1949	6	-	Brassica napus	core promoter element around -30 of transcription start
Lj1C884G14.1:cds	TATA-box	TATATA	1950	6	-	Arabidopsis thaliana	core promoter element around -30 of transcription start
Lj1C884G14.1:cds	TATA-box	ATATAT	1951	6	-	Brassica napus	core promoter element around -30 of transcription start
Lj1C884G14.1:cds	TATA-box	TATA	1952	4	-	Arabidopsis thaliana	core promoter element around -30 of transcription start
Lj1C884G14.1:cds	ABRE	ACGTG	1005	5	+	Arabidopsis thaliana	cis-acting element involved in the abscisic acid responsiveness
Lj1C884G14.1:cds	CAAT-box	CAAAT	55	5	-	Pisum sativum	common cis-acting element in promoter and enhancer regions
Lj1C884G14.1:cds	CAAT-box	CAAT	76	4	-	Nicotiana glutinosa
Lj1C884G14.1:cds	CAAT-box	CAAT	101	4	+	Nicotiana glutinosa
Lj1C884G14.1:cds	CAAT-box	CAAT	171	4	+	Nicotiana glutinosa
Lj1C884G14.1:cds	CAAT-box	CAAT	180	4	-	Nicotiana glutinosa
Lj1C884G14.1:cds	CAAT-box	CAAT	189	4	+	Nicotiana glutinosa
Lj1C884G14.1:cds	CAAT-box	CAAT	200	4	-	Nicotiana glutinosa
Lj1C884G14.1:cds	CAAT-box	CAAT	211	4	+	Nicotiana glutinosa
Lj1C884G14.1:cds	CAAT-box	CCAAT	398	5	-	Arabidopsis thaliana	common cis-acting element in promoter and enhancer regions
Lj1C884G14.1:cds	CAAT-box	CCAAT	606	5	+	Arabidopsis thaliana	common cis-acting element in promoter and enhancer regions
Lj1C884G14.1:cds	CAAT-box	CAAT	607	4	+	Nicotiana glutinosa
Lj1C884G14.1:cds	CAAT-box	CAAAT	660	5	-	Pisum sativum	common cis-acting element in promoter and enhancer regions
Lj1C884G14.1:cds	CAAT-box	CAAT	712	4	+	Nicotiana glutinosa
Lj1C884G14.1:cds	CAAT-box	CAAAT	773	5	-	Pisum sativum	common cis-acting element in promoter and enhancer regions
Lj1C884G14.1:cds	CAAT-box	CAAAT	851	5	+	Pisum sativum	common cis-acting element in promoter and enhancer regions
Lj1C884G14.1:cds	CAAT-box	CAAAT	937	5	+	Pisum sativum	common cis-acting element in promoter and enhancer regions
Lj1C884G14.1:cds	CAAT-box	CCAAT	959	5	-	Arabidopsis thaliana	common cis-acting element in promoter and enhancer regions
Lj1C884G14.1:cds	CAAT-box	CCAAT	1184	5	-	Arabidopsis thaliana	common cis-acting element in promoter and enhancer regions
Lj1C884G14.1:cds	CAAT-box	CAAAT	1224	5	+	Pisum sativum	common cis-acting element in promoter and enhancer regions
Lj1C884G14.1:cds	CAAT-box	CAAT	1230	4	-	Nicotiana glutinosa
Lj1C884G14.1:cds	CAAT-box	CAAT	1254	4	+	Nicotiana glutinosa
Lj1C884G14.1:cds	CAAT-box	CAAT	1263	4	+	Nicotiana glutinosa
Lj1C884G14.1:cds	CAAT-box	CAAT	1416	4	+	Nicotiana glutinosa
Lj1C884G14.1:cds	CAAT-box	CCAAT	1418	5	-	Arabidopsis thaliana	common cis-acting element in promoter and enhancer regions
Lj1C884G14.1:cds	CAAT-box	CAAT	1430	4	+	Nicotiana glutinosa
Lj1C884G14.1:cds	CAAT-box	CAAT	1447	4	-	Nicotiana glutinosa
Lj1C884G14.1:cds	CAAT-box	CAAT	1452	4	+	Nicotiana glutinosa
Lj1C884G14.1:cds	CAAT-box	CAAAT	1473	5	+	Pisum sativum	common cis-acting element in promoter and enhancer regions
Lj1C884G14.1:cds	CAAT-box	CAAT	1538	4	+	Nicotiana glutinosa
Lj1C884G14.1:cds	CAAT-box	TGCCAAC	1592	7	-	Petunia hybrida	common cis-acting element in promoter and enhancer regions
Lj1C884G14.1:cds	CAAT-box	CCAAT	1711	5	+	Arabidopsis thaliana	common cis-acting element in promoter and enhancer regions
Lj1C884G14.1:cds	CAAT-box	CAAT	1712	4	+	Nicotiana glutinosa
Lj1C884G14.1:cds	CAAT-box	CAAAT	1718	5	+	Pisum sativum	common cis-acting element in promoter and enhancer regions
Lj1C884G14.1:cds	CAAT-box	CAAT	1834	4	+	Nicotiana glutinosa
Lj1C884G14.1:cds	CAAT-box	CAAAT	1841	5	+	Pisum sativum	common cis-acting element in promoter and enhancer regions
Lj1C884G14.1:cds	CAAT-box	CAAAT	1866	5	+	Pisum sativum	common cis-acting element in promoter and enhancer regions
Lj1C884G14.1:cds	CAAT-box	CCAAT	1924	5	+	Arabidopsis thaliana	common cis-acting element in promoter and enhancer regions
Lj1C884G14.1:cds	CAAT-box	CAAT	1925	4	+	Nicotiana glutinosa
Lj2A170T35.1:cds	TATA	TATAAAAT	215	8	+	Arabidopsis thaliana
Lj2A170T35.1:cds	TATA	TATAAAAT	1850	8	+	Arabidopsis thaliana
Lj2A170T35.1:cds	CGTCA-motif	CGTCA	679	5	+	Hordeum vulgare	cis-acting regulatory element involved in the MeJA-responsiveness
Lj2A170T35.1:cds	CGTCA-motif	CGTCA	941	5	-	Hordeum vulgare	cis-acting regulatory element involved in the MeJA-responsiveness
Lj2A170T35.1:cds		motif_sequence	56	4	-	organism	short_function
Lj2A170T35.1:cds		motif_sequence	110	4	-	organism	short_function
Lj2A170T35.1:cds		motif_sequence	890	4	-	organism	short_function
Lj2A170T35.1:cds		motif_sequence	1263	4	+	organism	short_function
Lj2A170T35.1:cds		motif_sequence	1276	4	-	organism	short_function
Lj2A170T35.1:cds		motif_sequence	1509	4	-	organism	short_function
Lj2A170T35.1:cds		motif_sequence	1743	4	+	organism	short_function
Lj2A170T35.1:cds		motif_sequence	1836	4	+	organism	short_function
Lj2A170T35.1:cds	AAGAA-motif	GAAAGAA	247	7	+	Avena sativa
Lj2A170T35.1:cds	AAGAA-motif	gGTAAAGAAA	473	9	+	Avena sativa
Lj2A170T35.1:cds	AAGAA-motif	GAAAGAA	1283	7	-	Avena sativa
Lj2A170T35.1:cds	MYB recognition site	CCGTTG	723	6	+	Arabidopsis thaliana
Lj2A170T35.1:cds	GT1-motif	GGTTAA	393	6	+	Arabidopsis thaliana	light responsive element
Lj2A170T35.1:cds	GT1-motif	GGTTAA	1968	6	-	Arabidopsis thaliana	light responsive element
Lj2A170T35.1:cds	WUN-motif	TTATTACAT	291	9	+	Nicotiana glutinosa
Lj2A170T35.1:cds	as-1	TGACG	679	5	-	Arabidopsis thaliana
Lj2A170T35.1:cds	as-1	TGACG	941	5	+	Arabidopsis thaliana
Lj2A170T35.1:cds	MYC	CAATTG	187	6	+	Arabidopsis thaliana
Lj2A170T35.1:cds	MYC	CATTTG	1347	6	+	Arabidopsis thaliana
Lj2A170T35.1:cds	MYC	CAATTG	1594	6	-	Arabidopsis thaliana
Lj2A170T35.1:cds	TGACG-motif	TGACG	679	5	-	Hordeum vulgare	cis-acting regulatory element involved in the MeJA-responsiveness
Lj2A170T35.1:cds	TGACG-motif	TGACG	941	5	+	Hordeum vulgare	cis-acting regulatory element involved in the MeJA-responsiveness
Lj2A170T35.1:cds	G-box	CACGTC	677	6	+	Zea mays	cis-acting regulatory element involved in light responsiveness
Lj2A170T35.1:cds	CCAAT-box	CAACGG	723	6	-	Hordeum vulgare	MYBHv1 binding site
Lj2A170T35.1:cds	O2-site	GTTGACGTGA	676	9	-	Zea mays	cis-acting regulatory element involved in zein metabolism regulation
Lj2A170T35.1:cds	TCA-element	CCATCTTTTT	1199	9	+	Nicotiana tabacum	cis-acting element involved in salicylic acid responsiveness
Lj2A170T35.1:cds	GATA-motif	GATAGGA	1095	7	+	Arabidopsis thaliana	part of a light responsive element
Lj2A170T35.1:cds	W box	TTGACC	413	6	-	Arabidopsis thaliana
Lj2A170T35.1:cds	W box	TTGACC	1894	6	-	Arabidopsis thaliana
Lj2A170T35.1:cds	ATCT-motif	AATCTAATCC	1358	9	-	Pisum sativum	part of a conserved DNA module involved in light responsiveness
Lj2A170T35.1:cds	ATCT-motif	AATCTAATCC	1916	9	+	Pisum sativum	part of a conserved DNA module involved in light responsiveness
Lj2A170T35.1:cds	STRE	AGGGG	1045	5	-	Arabidopsis thaliana
Lj2A170T35.1:cds	STRE	AGGGG	1710	5	-	Arabidopsis thaliana
Lj2A170T35.1:cds	STRE	AGGGG	1759	5	-	Arabidopsis thaliana
Lj2A170T35.1:cds	ARE	AAACCA	884	6	-	Zea mays	cis-acting regulatory element essential for the anaerobic induction
Lj2A170T35.1:cds	AT~TATA-box	TATATA	78	6	+	Arabidopsis thaliana
Lj2A170T35.1:cds	AT~TATA-box	TATATAAA	314	8	-	Arabidopsis thaliana
Lj2A170T35.1:cds	AT~TATA-box	TATATA	316	6	+	Arabidopsis thaliana
Lj2A170T35.1:cds	AT~TATA-box	TATATA	318	6	+	Arabidopsis thaliana
Lj2A170T35.1:cds	AT-rich element	ATAGAAATCAA	1139	10	-	Glycine max	binding site of AT-rich DNA binding protein (ATBP-1)
Lj2A170T35.1:cds	Box 4	ATTAAT	118	6	+	Petroselinum crispum	part of a conserved DNA module involved in light responsiveness
Lj2A170T35.1:cds	Box 4	ATTAAT	550	6	+	Petroselinum crispum	part of a conserved DNA module involved in light responsiveness
Lj2A170T35.1:cds	Box 4	ATTAAT	990	6	+	Petroselinum crispum	part of a conserved DNA module involved in light responsiveness
Lj2A170T35.1:cds	Box 4	ATTAAT	1217	6	-	Petroselinum crispum	part of a conserved DNA module involved in light responsiveness
Lj2A170T35.1:cds	Box 4	ATTAAT	1340	6	-	Petroselinum crispum	part of a conserved DNA module involved in light responsiveness
Lj2A170T35.1:cds	Box 4	ATTAAT	1393	6	-	Petroselinum crispum	part of a conserved DNA module involved in light responsiveness
Lj2A170T35.1:cds	ERE	ATTTTAAA	638	8	+	Nicotiana glutinos
Lj2A170T35.1:cds	TC-rich repeats	ATTCTCTAAC	1352	9	-	Nicotiana tabacum	cis-acting element involved in defense and stress responsiveness
Lj2A170T35.1:cds	Unnamed__4	CTCC	110	4	-	Petroselinum hortense
Lj2A170T35.1:cds	Unnamed__4	CTCC	280	4	-	Petroselinum hortense
Lj2A170T35.1:cds	Unnamed__4	CTCC	384	4	-	Petroselinum hortense
Lj2A170T35.1:cds	Unnamed__4	CTCC	401	4	-	Petroselinum hortense
Lj2A170T35.1:cds	Unnamed__4	CTCC	436	4	-	Petroselinum hortense
Lj2A170T35.1:cds	Unnamed__4	CTCC	668	4	+	Petroselinum hortense
Lj2A170T35.1:cds	Unnamed__4	CTCC	945	4	-	Petroselinum hortense
Lj2A170T35.1:cds	Unnamed__4	CTCC	1235	4	+	Petroselinum hortense
Lj2A170T35.1:cds	Unnamed__4	CTCC	1575	4	-	Petroselinum hortense
Lj2A170T35.1:cds	Unnamed__4	CTCC	1736	4	+	Petroselinum hortense
Lj2A170T35.1:cds	Unnamed__4	CTCC	1762	4	+	Petroselinum hortense
Lj2A170T35.1:cds	Unnamed__4	CTCC	1845	4	+	Petroselinum hortense
Lj2A170T35.1:cds	AE-box	AGAAACTT	1087	8	+	Arabidopsis thaliana	part of a module for light response
Lj2A170T35.1:cds	AE-box	AGAAACAA	1210	8	+	Arabidopsis thaliana	part of a module for light response
Lj2A170T35.1:cds	AE-box	AGAAACAA	1471	8	-	Arabidopsis thaliana	part of a module for light response
Lj2A170T35.1:cds	3-AF1 binding site	TAAGAGAGGAA	905	10	+	Solanum tuberosum	light responsive element
Lj2A170T35.1:cds	ABRE	ACGTG	677	5	-	Arabidopsis thaliana	cis-acting element involved in the abscisic acid responsiveness
Lj2A170T35.1:cds	CAAT-box	CAAT	14	4	+	Nicotiana glutinosa
Lj2A170T35.1:cds	CAAT-box	CAAT	43	4	-	Nicotiana glutinosa
Lj2A170T35.1:cds	CAAT-box	CAAT	53	4	-	Nicotiana glutinosa
Lj2A170T35.1:cds	CAAT-box	CAAT	89	4	-	Nicotiana glutinosa
Lj2A170T35.1:cds	CAAT-box	CAAT	161	4	+	Nicotiana glutinosa
Lj2A170T35.1:cds	CAAT-box	CAAT	187	4	+	Nicotiana glutinosa
Lj2A170T35.1:cds	CAAT-box	CAAT	189	4	-	Nicotiana glutinosa
Lj2A170T35.1:cds	CAAT-box	CAAT	302	4	-	Nicotiana glutinosa
Lj2A170T35.1:cds	CAAT-box	CAAT	416	4	+	Nicotiana glutinosa
Lj2A170T35.1:cds	CAAT-box	CAAAT	570	5	+	Pisum sativum	common cis-acting element in promoter and enhancer regions
Lj2A170T35.1:cds	CAAT-box	CCAAT	608	5	-	Arabidopsis thaliana	common cis-acting element in promoter and enhancer regions
Lj2A170T35.1:cds	CAAT-box	CAAT	645	4	-	Nicotiana glutinosa
Lj2A170T35.1:cds	CAAT-box	CCAAT	717	5	+	Arabidopsis thaliana	common cis-acting element in promoter and enhancer regions
Lj2A170T35.1:cds	CAAT-box	CAAT	718	4	+	Nicotiana glutinosa
Lj2A170T35.1:cds	CAAT-box	CAAT	869	4	+	Nicotiana glutinosa
Lj2A170T35.1:cds	CAAT-box	CAAAT	894	5	-	Pisum sativum	common cis-acting element in promoter and enhancer regions
Lj2A170T35.1:cds	CAAT-box	CAAAT	920	5	+	Pisum sativum	common cis-acting element in promoter and enhancer regions
Lj2A170T35.1:cds	CAAT-box	CAAAT	1030	5	-	Pisum sativum	common cis-acting element in promoter and enhancer regions
Lj2A170T35.1:cds	CAAT-box	CAAT	1040	4	+	Nicotiana glutinosa
Lj2A170T35.1:cds	CAAT-box	CAAT	1138	4	-	Nicotiana glutinosa
Lj2A170T35.1:cds	CAAT-box	CAAT	1199	4	+	Nicotiana glutinosa
Lj2A170T35.1:cds	CAAT-box	CAAT	1215	4	+	Nicotiana glutinosa
Lj2A170T35.1:cds	CAAT-box	CAAAT	1333	5	-	Pisum sativum	common cis-acting element in promoter and enhancer regions
Lj2A170T35.1:cds	CAAT-box	CAAAT	1348	5	-	Pisum sativum	common cis-acting element in promoter and enhancer regions
Lj2A170T35.1:cds	CAAT-box	CAAT	1405	4	+	Nicotiana glutinosa
Lj2A170T35.1:cds	CAAT-box	CAAT	1470	4	-	Nicotiana glutinosa
Lj2A170T35.1:cds	CAAT-box	CAAT	1594	4	+	Nicotiana glutinosa
Lj2A170T35.1:cds	CAAT-box	CCAAT	1596	5	-	Arabidopsis thaliana	common cis-acting element in promoter and enhancer regions
Lj2A170T35.1:cds	CAAT-box	CAAT	1754	4	+	Nicotiana glutinosa
Lj2A170T35.1:cds	CAAT-box	CAAAT	1778	5	+	Pisum sativum	common cis-acting element in promoter and enhancer regions
Lj2A170T35.1:cds	CAAT-box	CAAAT	1821	5	+	Pisum sativum	common cis-acting element in promoter and enhancer regions
Lj2A170T35.1:cds	CAAT-box	CAAT	1856	4	-	Nicotiana glutinosa
Lj2A170T35.1:cds	CAAT-box	CAAT	1873	4	-	Nicotiana glutinosa
Lj2A170T35.1:cds	CAAT-box	CAAAT	1897	5	+	Pisum sativum	common cis-acting element in promoter and enhancer regions
Lj2A170T35.1:cds	CAAT-box	CAAT	1900	4	-	Nicotiana glutinosa
Lj2A170T35.1:cds	CAAT-box	CCAAT	1919	5	+	Arabidopsis thaliana	common cis-acting element in promoter and enhancer regions
Lj2A170T35.1:cds	CAAT-box	CAAT	1920	4	+	Nicotiana glutinosa
Lj2A170T35.1:cds	CAAT-box	CCAAT	1929	5	+	Arabidopsis thaliana	common cis-acting element in promoter and enhancer regions
Lj2A170T35.1:cds	CAAT-box	CAAT	1930	4	+	Nicotiana glutinosa
Lj2A170T35.1:cds	CAAT-box	CAAT	1935	4	+	Nicotiana glutinosa
Lj2A170T35.1:cds	CAAT-box	CAAAT	1951	5	+	Pisum sativum	common cis-acting element in promoter and enhancer regions
Lj2A170T35.1:cds	CAAT-box	CAAT	1987	4	+	Nicotiana glutinosa
Lj2A170T35.1:cds	TATA-box	ATATAA	60	6	+	Brassica oleracea	core promoter element around -30 of transcription start
Lj2A170T35.1:cds	TATA-box	TATA	61	4	+	Arabidopsis thaliana	core promoter element around -30 of transcription start
Lj2A170T35.1:cds	TATA-box	TATATA	78	6	+	Arabidopsis thaliana	core promoter element around -30 of transcription start
Lj2A170T35.1:cds	TATA-box	TATA	80	4	+	Arabidopsis thaliana	core promoter element around -30 of transcription start
Lj2A170T35.1:cds	TATA-box	ATTATA	122	6	+	Brassica napus	core promoter element around -30 of transcription start
Lj2A170T35.1:cds	TATA-box	TATAA	123	5	-	Arabidopsis thaliana	core promoter element around -30 of transcription start
Lj2A170T35.1:cds	TATA-box	TATA	124	4	+	Arabidopsis thaliana	core promoter element around -30 of transcription start
Lj2A170T35.1:cds	TATA-box	ATTATA	127	6	+	Brassica napus	core promoter element around -30 of transcription start
Lj2A170T35.1:cds	TATA-box	TATAA	128	5	-	Arabidopsis thaliana	core promoter element around -30 of transcription start
Lj2A170T35.1:cds	TATA-box	TATA	129	4	+	Arabidopsis thaliana	core promoter element around -30 of transcription start
Lj2A170T35.1:cds	TATA-box	TATA	215	4	+	Arabidopsis thaliana	core promoter element around -30 of transcription start
Lj2A170T35.1:cds	TATA-box	ATTATA	230	6	+	Brassica napus	core promoter element around -30 of transcription start
Lj2A170T35.1:cds	TATA-box	TATAA	231	5	-	Arabidopsis thaliana	core promoter element around -30 of transcription start
Lj2A170T35.1:cds	TATA-box	TATA	232	4	+	Arabidopsis thaliana	core promoter element around -30 of transcription start
Lj2A170T35.1:cds	TATA-box	ATATAA	266	6	+	Brassica oleracea	core promoter element around -30 of transcription start
Lj2A170T35.1:cds	TATA-box	TATA	267	4	+	Arabidopsis thaliana	core promoter element around -30 of transcription start
Lj2A170T35.1:cds	TATA-box	TATACA	284	6	-	Helianthus annuus	core promoter element around -30 of transcription start
Lj2A170T35.1:cds	TATA-box	TATA	286	4	+	Arabidopsis thaliana	core promoter element around -30 of transcription start
Lj2A170T35.1:cds	TATA-box	taTATAAAtc	312	9	-	Arabidopsis thaliana	core promoter element around -30 of transcription start
Lj2A170T35.1:cds	TATA-box	TATAAAT	313	7	-	Brassica juncea	core promoter element around -30 of transcription start
Lj2A170T35.1:cds	TATA-box	TATAAA	314	6	-	Helianthus annuus	core promoter element around -30 of transcription start
Lj2A170T35.1:cds	TATA-box	TATATAA	315	7	-	Arabidopsis thaliana	core promoter element around -30 of transcription start
Lj2A170T35.1:cds	TATA-box	TATATA	316	6	+	Arabidopsis thaliana	core promoter element around -30 of transcription start
Lj2A170T35.1:cds	TATA-box	ATATAT	317	6	+	Brassica napus	core promoter element around -30 of transcription start
Lj2A170T35.1:cds	TATA-box	TATATA	318	6	+	Arabidopsis thaliana	core promoter element around -30 of transcription start
Lj2A170T35.1:cds	TATA-box	ATATAT	319	6	+	Brassica napus	core promoter element around -30 of transcription start
Lj2A170T35.1:cds	TATA-box	TATA	320	4	+	Arabidopsis thaliana	core promoter element around -30 of transcription start
Lj2A170T35.1:cds	TATA-box	TACAAAA	767	7	+	Oryza sativa	core promoter element around -30 of transcription start
Lj2A170T35.1:cds	TATA-box	TATAAAT	799	7	-	Brassica juncea	core promoter element around -30 of transcription start
Lj2A170T35.1:cds	TATA-box	TATAAA	800	6	-	Helianthus annuus	core promoter element around -30 of transcription start
Lj2A170T35.1:cds	TATA-box	TATAA	801	5	-	Arabidopsis thaliana	core promoter element around -30 of transcription start
Lj2A170T35.1:cds	TATA-box	TATA	802	4	+	Arabidopsis thaliana	core promoter element around -30 of transcription start
Lj2A170T35.1:cds	TATA-box	TATA	809	4	+	Arabidopsis thaliana	core promoter element around -30 of transcription start
Lj2A170T35.1:cds	TATA-box	TATAAAT	824	7	-	Brassica juncea	core promoter element around -30 of transcription start
Lj2A170T35.1:cds	TATA-box	TATAAA	825	6	-	Helianthus annuus	core promoter element around -30 of transcription start
Lj2A170T35.1:cds	TATA-box	TATAA	826	5	-	Arabidopsis thaliana	core promoter element around -30 of transcription start
Lj2A170T35.1:cds	TATA-box	TATA	827	4	+	Arabidopsis thaliana	core promoter element around -30 of transcription start
Lj2A170T35.1:cds	TATA-box	TACAAAA	1023	7	+	Oryza sativa	core promoter element around -30 of transcription start
Lj2A170T35.1:cds	TATA-box	TATA	1064	4	-	Arabidopsis thaliana	core promoter element around -30 of transcription start
Lj2A170T35.1:cds	TATA-box	ccTATAAAaa	1118	9	+	Arabidopsis thaliana	core promoter element around -30 of transcription start
Lj2A170T35.1:cds	TATA-box	ccTATAAAaa	1296	9	-	Arabidopsis thaliana	core promoter element around -30 of transcription start
Lj2A170T35.1:cds	TATA-box	ATTATA	1369	6	+	Brassica napus	core promoter element around -30 of transcription start
Lj2A170T35.1:cds	TATA-box	TATAA	1370	5	-	Arabidopsis thaliana	core promoter element around -30 of transcription start
Lj2A170T35.1:cds	TATA-box	TATA	1371	4	-	Arabidopsis thaliana	core promoter element around -30 of transcription start
Lj2A170T35.1:cds	TATA-box	TATA	1408	4	-	Arabidopsis thaliana	core promoter element around -30 of transcription start
Lj2A170T35.1:cds	TATA-box	ATTATA	1425	6	+	Brassica napus	core promoter element around -30 of transcription start
Lj2A170T35.1:cds	TATA-box	TATAA	1426	5	-	Arabidopsis thaliana	core promoter element around -30 of transcription start
Lj2A170T35.1:cds	TATA-box	TATA	1427	4	-	Arabidopsis thaliana	core promoter element around -30 of transcription start
Lj2A170T35.1:cds	TATA-box	TATA	1440	4	-	Arabidopsis thaliana	core promoter element around -30 of transcription start
Lj2A170T35.1:cds	TATA-box	TATA	1455	4	-	Arabidopsis thaliana	core promoter element around -30 of transcription start
Lj2A170T35.1:cds	TATA-box	ATATAA	1849	6	+	Brassica oleracea	core promoter element around -30 of transcription start
Lj2A170T35.1:cds	TATA-box	TATA	1850	4	-	Arabidopsis thaliana	core promoter element around -30 of transcription start
Lj2A170T35.1:cds	TCT-motif	TCTTAC	1680	6	+	Arabidopsis thaliana	part of a light responsive element
Lj2A170T35.1:cds	ACE	CTAACGTATT	1306	9	-	Petroselinum crispum	cis-acting element involved in light responsiveness
Lj2A170T35.1:cds	Myc	TCTCTTA	576	7	+	Arabidopsis thaliana
Lj2A178T49.1:cds	TATA-box	TATAA	76	5	-	Arabidopsis thaliana	core promoter element around -30 of transcription start
Lj2A178T49.1:cds	TATA-box	TATA	77	4	+	Arabidopsis thaliana	core promoter element around -30 of transcription start
Lj2A178T49.1:cds	TATA-box	ATATAT	624	6	+	Brassica napus	core promoter element around -30 of transcription start
Lj2A178T49.1:cds	TATA-box	TATATA	625	6	+	Arabidopsis thaliana	core promoter element around -30 of transcription start
Lj2A178T49.1:cds	TATA-box	ATATAT	626	6	+	Brassica napus	core promoter element around -30 of transcription start
Lj2A178T49.1:cds	TATA-box	TATATA	627	6	+	Arabidopsis thaliana	core promoter element around -30 of transcription start
Lj2A178T49.1:cds	TATA-box	TATA	629	4	+	Arabidopsis thaliana	core promoter element around -30 of transcription start
Lj2A178T49.1:cds	TATA-box	TATA	660	4	+	Arabidopsis thaliana	core promoter element around -30 of transcription start
Lj2A178T49.1:cds	TATA-box	TATA	676	4	+	Arabidopsis thaliana	core promoter element around -30 of transcription start
Lj2A178T49.1:cds	TATA-box	ATATAT	681	6	+	Brassica napus	core promoter element around -30 of transcription start
Lj2A178T49.1:cds	TATA-box	TATATTTATATTT	682	12	+	Avena sativa	core promoter element around -30 of transcription start
Lj2A178T49.1:cds	TATA-box	TACAAAA	889	7	-	Oryza sativa	core promoter element around -30 of transcription start
Lj2A178T49.1:cds	TATA-box	TACAAAA	924	7	-	Oryza sativa	core promoter element around -30 of transcription start
Lj2A178T49.1:cds	TATA-box	ATATAT	1027	6	-	Brassica napus	core promoter element around -30 of transcription start
Lj2A178T49.1:cds	TATA-box	TATATA	1028	6	-	Arabidopsis thaliana	core promoter element around -30 of transcription start
Lj2A178T49.1:cds	TATA-box	ATATAT	1029	6	-	Brassica napus	core promoter element around -30 of transcription start
Lj2A178T49.1:cds	TATA-box	TATATA	1030	6	-	Arabidopsis thaliana	core promoter element around -30 of transcription start
Lj2A178T49.1:cds	TATA-box	ATATAT	1031	6	-	Brassica napus	core promoter element around -30 of transcription start
Lj2A178T49.1:cds	TATA-box	TATA	1032	4	-	Arabidopsis thaliana	core promoter element around -30 of transcription start
Lj2A178T49.1:cds	TATA-box	TATATA	1046	6	-	Arabidopsis thaliana	core promoter element around -30 of transcription start
Lj2A178T49.1:cds	TATA-box	ATATAT	1047	6	-	Brassica napus	core promoter element around -30 of transcription start
Lj2A178T49.1:cds	TATA-box	TATA	1048	4	-	Arabidopsis thaliana	core promoter element around -30 of transcription start
Lj2A178T49.1:cds	TATA-box	ATTATA	1168	6	+	Brassica napus	core promoter element around -30 of transcription start
Lj2A178T49.1:cds	TATA-box	TATATAA	1169	7	-	Arabidopsis thaliana	core promoter element around -30 of transcription start
Lj2A178T49.1:cds	TATA-box	TATATA	1170	6	-	Arabidopsis thaliana	core promoter element around -30 of transcription start
Lj2A178T49.1:cds	TATA-box	ATATAA	1171	6	+	Brassica oleracea	core promoter element around -30 of transcription start
Lj2A178T49.1:cds	TATA-box	TATA	1172	4	-	Arabidopsis thaliana	core promoter element around -30 of transcription start
Lj2A178T49.1:cds	TATA-box	ATTATA	1301	6	+	Brassica napus	core promoter element around -30 of transcription start
Lj2A178T49.1:cds	TATA-box	TATATAA	1302	7	-	Arabidopsis thaliana	core promoter element around -30 of transcription start
Lj2A178T49.1:cds	TATA-box	TATATA	1303	6	-	Arabidopsis thaliana	core promoter element around -30 of transcription start
Lj2A178T49.1:cds	TATA-box	ATATAT	1304	6	-	Brassica napus	core promoter element around -30 of transcription start
Lj2A178T49.1:cds	TATA-box	TATA	1305	4	-	Arabidopsis thaliana	core promoter element around -30 of transcription start
Lj2A178T49.1:cds	TATA-box	TATAA	1337	5	-	Arabidopsis thaliana	core promoter element around -30 of transcription start
Lj2A178T49.1:cds	TATA-box	TATA	1338	4	-	Arabidopsis thaliana	core promoter element around -30 of transcription start
Lj2A178T49.1:cds	TATA-box	TATA	1363	4	-	Arabidopsis thaliana	core promoter element around -30 of transcription start
Lj2A178T49.1:cds	TATA-box	TATAAAA	1500	7	-	Pisum sativum	core promoter element around -30 of transcription start
Lj2A178T49.1:cds	TATA-box	TATAAA	1501	6	-	Helianthus annuus	core promoter element around -30 of transcription start
Lj2A178T49.1:cds	TATA-box	TATAA	1502	5	-	Arabidopsis thaliana	core promoter element around -30 of transcription start
Lj2A178T49.1:cds	TATA-box	TATA	1503	4	-	Arabidopsis thaliana	core promoter element around -30 of transcription start
Lj2A178T49.1:cds	TATA-box	TATA	1529	4	-	Arabidopsis thaliana	core promoter element around -30 of transcription start
Lj2A178T49.1:cds	TATA-box	TATTTAAA	1534	8	-	Arabidopsis thaliana	core promoter element around -30 of transcription start
Lj2A178T49.1:cds	TATA-box	TATA	1799	4	-	Arabidopsis thaliana	core promoter element around -30 of transcription start
Lj2A178T49.1:cds	TATA-box	ATATAT	1829	6	-	Brassica napus	core promoter element around -30 of transcription start
Lj2A178T49.1:cds	TATA-box	TATATA	1830	6	-	Arabidopsis thaliana	core promoter element around -30 of transcription start
Lj2A178T49.1:cds	TATA-box	ATATAA	1831	6	+	Brassica oleracea	core promoter element around -30 of transcription start
Lj2A178T49.1:cds	TATA-box	TATA	1832	4	-	Arabidopsis thaliana	core promoter element around -30 of transcription start
Lj2A178T49.1:cds	TATA-box	TATA	1872	4	-	Arabidopsis thaliana	core promoter element around -30 of transcription start
Lj2A178T49.1:cds	TATA-box	TATA	1956	4	-	Arabidopsis thaliana	core promoter element around -30 of transcription start
Lj2A178T49.1:cds	TATA-box	ATATAA	1970	6	+	Brassica oleracea	core promoter element around -30 of transcription start
Lj2A178T49.1:cds	TATA-box	TATA	1971	4	-	Arabidopsis thaliana	core promoter element around -30 of transcription start
Lj2A178T49.1:cds	TATA-box	ATTATA	1976	6	+	Brassica napus	core promoter element around -30 of transcription start
Lj2A178T49.1:cds	TATA-box	TATATAA	1977	7	-	Arabidopsis thaliana	core promoter element around -30 of transcription start
Lj2A178T49.1:cds	TATA-box	TATATA	1978	6	-	Arabidopsis thaliana	core promoter element around -30 of transcription start
Lj2A178T49.1:cds	TATA-box	ATATAT	1979	6	-	Brassica napus	core promoter element around -30 of transcription start
Lj2A178T49.1:cds	TATA-box	TATA	1980	4	-	Arabidopsis thaliana	core promoter element around -30 of transcription start
Lj2A178T49.1:cds	ABRE	ACGTG	117	5	-	Arabidopsis thaliana	cis-acting element involved in the abscisic acid responsiveness
Lj2A178T49.1:cds	ABRE	CACGTG	130	6	+	Arabidopsis thaliana	cis-acting element involved in the abscisic acid responsiveness
Lj2A178T49.1:cds	ABRE	ACGTG	131	5	+	Arabidopsis thaliana	cis-acting element involved in the abscisic acid responsiveness
Lj2A178T49.1:cds	ABRE	ACGTG	182	5	-	Arabidopsis thaliana	cis-acting element involved in the abscisic acid responsiveness
Lj2A178T49.1:cds	ABRE	ACGTG	495	5	+	Arabidopsis thaliana	cis-acting element involved in the abscisic acid responsiveness
Lj2A178T49.1:cds	ABRE	CACGTG	546	6	+	Arabidopsis thaliana	cis-acting element involved in the abscisic acid responsiveness
Lj2A178T49.1:cds	ABRE	ACGTG	547	5	+	Arabidopsis thaliana	cis-acting element involved in the abscisic acid responsiveness
Lj2A178T49.1:cds	ABRE	ACGTG	1593	5	-	Arabidopsis thaliana	cis-acting element involved in the abscisic acid responsiveness
Lj2A178T49.1:cds	CAAT-box	CAAT	44	4	-	Nicotiana glutinosa
Lj2A178T49.1:cds	CAAT-box	CAAT	125	4	+	Nicotiana glutinosa
Lj2A178T49.1:cds	CAAT-box	CCAAT	146	5	+	Arabidopsis thaliana	common cis-acting element in promoter and enhancer regions
Lj2A178T49.1:cds	CAAT-box	CAAT	147	4	+	Nicotiana glutinosa
Lj2A178T49.1:cds	CAAT-box	CAAAT	151	5	+	Pisum sativum	common cis-acting element in promoter and enhancer regions
Lj2A178T49.1:cds	CAAT-box	CAAAT	526	5	-	Pisum sativum	common cis-acting element in promoter and enhancer regions
Lj2A178T49.1:cds	CAAT-box	CCAAT	531	5	-	Arabidopsis thaliana	common cis-acting element in promoter and enhancer regions
Lj2A178T49.1:cds	CAAT-box	CAAAT	605	5	+	Pisum sativum	common cis-acting element in promoter and enhancer regions
Lj2A178T49.1:cds	CAAT-box	CAAT	664	4	+	Nicotiana glutinosa
Lj2A178T49.1:cds	CAAT-box	CAAT	700	4	+	Nicotiana glutinosa
Lj2A178T49.1:cds	CAAT-box	CAAT	716	4	-	Nicotiana glutinosa
Lj2A178T49.1:cds	CAAT-box	CAAT	720	4	+	Nicotiana glutinosa
Lj2A178T49.1:cds	CAAT-box	CAAAT	742	5	-	Pisum sativum	common cis-acting element in promoter and enhancer regions
Lj2A178T49.1:cds	CAAT-box	TGCAAATCT	836	9	+	Brassica juncea	common cis-acting element in promoter and enhancer regions
Lj2A178T49.1:cds	CAAT-box	CAAAT	838	5	+	Pisum sativum	common cis-acting element in promoter and enhancer regions
Lj2A178T49.1:cds	CAAT-box	CCAAT	897	5	+	Arabidopsis thaliana	common cis-acting element in promoter and enhancer regions
Lj2A178T49.1:cds	CAAT-box	CAAT	898	4	+	Nicotiana glutinosa
Lj2A178T49.1:cds	CAAT-box	CAAAT	936	5	-	Pisum sativum	common cis-acting element in promoter and enhancer regions
Lj2A178T49.1:cds	CAAT-box	CCAAT	948	5	+	Arabidopsis thaliana	common cis-acting element in promoter and enhancer regions
Lj2A178T49.1:cds	CAAT-box	CAAT	949	4	+	Nicotiana glutinosa
Lj2A178T49.1:cds	CAAT-box	CAAAT	976	5	-	Pisum sativum	common cis-acting element in promoter and enhancer regions
Lj2A178T49.1:cds	CAAT-box	CAAT	1015	4	+	Nicotiana glutinosa
Lj2A178T49.1:cds	CAAT-box	CAAT	1025	4	+	Nicotiana glutinosa
Lj2A178T49.1:cds	CAAT-box	CAAT	1035	4	-	Nicotiana glutinosa
Lj2A178T49.1:cds	CAAT-box	CAAAT	1055	5	+	Pisum sativum	common cis-acting element in promoter and enhancer regions
Lj2A178T49.1:cds	CAAT-box	CAAT	1066	4	+	Nicotiana glutinosa
Lj2A178T49.1:cds	CAAT-box	CAAT	1232	4	+	Nicotiana glutinosa
Lj2A178T49.1:cds	CAAT-box	CAAT	1400	4	+	Nicotiana glutinosa
Lj2A178T49.1:cds	CAAT-box	CAAT	1470	4	+	Nicotiana glutinosa
Lj2A178T49.1:cds	CAAT-box	CAAT	1478	4	+	Nicotiana glutinosa
Lj2A178T49.1:cds	CAAT-box	CAAAT	1636	5	+	Pisum sativum	common cis-acting element in promoter and enhancer regions
Lj2A178T49.1:cds	CAAT-box	CAAAT	1722	5	+	Pisum sativum	common cis-acting element in promoter and enhancer regions
Lj2A178T49.1:cds	CAAT-box	CCAAT	1826	5	+	Arabidopsis thaliana	common cis-acting element in promoter and enhancer regions
Lj2A178T49.1:cds	CAAT-box	CAAT	1827	4	+	Nicotiana glutinosa
[truncated: 6,000 more rows]
