# Supplementary material for: Genome-wide analysis of WRKY transcription factors involved in abiotic stress in Lonicera japonica
Source: Front Plant Sci. 2025 Aug 14;16:1653750. doi: 10.3389/fpls.2025.1653750 (PMC12390993; doi:10.3389/fpls.2025.1653750)
Supplement: Supplementary Table 5 — Collinear associations between L. japonica and three species. [file Table5.xlsx]

## Sheet: Lj-Lj
Seq_1	Seq_2	Ka	Ks	Ka/Ks	T
LjWRKY5	LjWRKY9	0.374765	2.38003	0.157463	79.3342
LjWRKY4	LjWRKY9	0.371186	NaN	NaN	#VALUE!
LjWRKY3	LjWRKY11	0.267783	1.808455049058393	0.148073	60.2818
LjWRKY2	Lj2P1157T15.1	0.138857	0.778177	0.178439	25.9392
LjWRKY9	LjWRKY15	0.219338	1.27252	0.172365	42.4173
LjWRKY5	LjWRKY15	0.357654	NaN	NaN	#VALUE!
LjWRKY4	LjWRKY15	0.316961	NaN	NaN	#VALUE!
LjWRKY4	LjWRKY34	0.211461	1.43975	0.146873	47.9918
Lj1C902G5.1	LjWRKY36	0.152334	0.743714	0.204829	24.7905
LjWRKY5	LjWRKY34	0.321771	3.25758	0.0987762	108.586
LjWRKY6	LjWRKY35	0.630832	2.47747	0.254627	82.5825
LjWRKY9	LjWRKY34	0.368038	NaN	NaN	#VALUE!
LjWRKY13	LjWRKY17	0.379075	2.19261	0.172888	73.087
LjWRKY13	LjWRKY29	0.405066	1.55647	0.260246	51.8823
LjWRKY14	Lj7A507G44.1	0.348599	2.31623	0.150503	77.2075
LjWRKY10	LjWRKY31	0.458508	2.94798	0.155533	98.2659
LjWRKY15	LjWRKY34	0.308456	2.81611	0.109533	93.8704
LjWRKY13	LjWRKY41	0.387521	1.56109	0.248237	52.0365
LjWRKY14	LjWRKY41	0.792587	3.52782	0.224667	117.594
LjWRKY16	Lj6P693T24.1	0.216951	1.70795	0.127024	56.9317
Lj3P1031T26.1	LjWRKY22	0.385953	1.21337	0.318084	40.4456
LjWRKY17	LjWRKY29	0.452078	1.5376	0.294015	51.2533
LjWRKY18	LjWRKY25	0.274587	3.29584	0.0833134	109.861
LjWRKY20	LjWRKY24	0.364803	1.31788	0.27681	43.9295
LjWRKY20	LjWRKY27	0.331448	1.33522	0.248234	44.5075
LjWRKY19	LjWRKY30	0.456182	2.18171	0.209094	72.7237
LjWRKY19	LjWRKY39	0.170633	0.786186	0.217039	26.2062
LjWRKY24	LjWRKY27	0.446732	1.79842	0.248402	59.9474
LjWRKY23	Lju41A8G103.1	0.317511	1.34947	0.235286	44.9823
LjWRKY29	LjWRKY41	0.254145	0.91988	0.27628	30.6627
Lj7A507G44.1	LjWRKY40	0.118488	0.832468	0.142334	27.7489

## Sheet: At-Lj
Seq_1	Seq_2	Ka	Ks	Ka_Ks	T
LjWRKY9	AT1G62300.1	0.372666	2.12465	0.175401	70.8217
LjWRKY7	AT1G30650.1	0.412365	NaN	NaN	#VALUE!
LjWRKY3	AT2G30250.1	0.358987	2.04362	0.175662	68.1208
LjWRKY7	AT2G34830.2	0.454221	2.99892	0.151461	99.964
LjWRKY9	AT4G22070.1	0.335467	3.15082	0.10647	105.027
LjWRKY6	AT4G26640.2	0.353897	1.56064	0.226764	52.0212
LjWRKY9	AT4G04450.1	0.382976	NaN	NaN	#VALUE!
LjWRKY3	AT5G07100.1	0.246202	2.87546	0.0856218	95.8485
LjWRKY15	AT1G62300.1	0.331564	NaN	NaN	#VALUE!
LjWRKY11	AT2G38470.1	0.36796	2.03142	0.181134	67.7142
LjWRKY12	AT2G37260.1	0.349389	2.42766	0.14392	80.9221
LjWRKY10	AT3G56400.1	0.542326	3.47277	0.156165	115.759
LjWRKY13	AT4G11070.1	0.408043	NaN	NaN	#VALUE!
Seq_1	Seq_2	Ka	Ks	Ka_Ks	T
LjWRKY15	AT4G04450.1	0.315993	NaN	NaN	#VALUE!
LjWRKY14	AT4G23550.1	0.581175	NaN	NaN	#VALUE!
LjWRKY13	AT4G23810.1	0.438638	NaN	NaN	#VALUE!
LjWRKY15	AT4G22070.1	0.260012	NaN	NaN	#VALUE!
LjWRKY10	AT5G01900.1	0.621237	NaN	NaN	#VALUE!
LjWRKY16	AT2G47260.1	0.368792	3.37678	0.109214	112.559
LjWRKY16	AT3G62340.1	0.539342	2.39357	0.22533	79.7856
LjWRKY16	AT5G49520.1	0.384046	NaN	NaN	#VALUE!
LjWRKY17	AT5G24110.1	0.503815	3.79473	0.132767	126.491
LjWRKY18	AT2G23320.1	0.36566	NaN	NaN	#VALUE!
LjWRKY19	AT1G80840.1	0.371439	1.52622	0.243371	50.8741
LjWRKY20	AT1G18860.1	0.399237	2.42772	0.164449	80.9241
LjWRKY20	AT1G69810.1	0.57598	2.14246	0.268841	71.4152
Seq_1	Seq_2	Ka	Ks	Ka_Ks	T
LjWRKY19	AT2G25000.1	0.390179	2.51671	0.155035	83.8905
LjWRKY20	AT5G15130.1	0.434167	1.9891	0.218273	66.3033
LjWRKY22	AT1G69310.1	0.391477	2.86177	0.136796	95.3923
LjWRKY24	AT1G69810.1	0.479439	2.21659	0.216295	73.8865
LjWRKY23	AT1G13960.1	0.314937	NaN	NaN	#VALUE!
LjWRKY23	AT2G03340.1	0.305568	NaN	NaN	#VALUE!
LjWRKY24	AT5G15130.1	0.453267	2.32287	0.195132	77.4292
LjWRKY27	AT1G69810.1	0.648886	2.92586	0.221776	97.5286
LjWRKY30	AT2G25000.1	0.423532	NaN	NaN	#VALUE!
LjWRKY29	AT2G46400.1	0.536289	NaN	NaN	#VALUE!
LjWRKY25	AT2G23320.1	0.298864	1.3489	0.22156	44.9635
LjWRKY30	AT4G31800.1	0.487944	NaN	NaN	#VALUE!
LjWRKY28	AT4G30935.1	0.362247	3.40146	0.106497	113.382
Seq_1	Seq_2	Ka	Ks	Ka_Ks	T
LjWRKY27	AT5G15130.1	0.376858	1.88001	0.200455	62.6671
LjWRKY36	AT1G55600.1	0.54638	NaN	NaN	#VALUE!
LjWRKY33	AT1G29280.1	0.463542	2.59247	0.178803	86.4155
LjWRKY35	AT2G04880.1	0.61983	2.01508	0.307596	67.1693
LjWRKY32	AT2G40740.3	0.364605	2.12056	0.171938	70.6853
LjWRKY31	AT2G40750.1	0.555809	1.8159	0.30608	60.5299
LjWRKY31	AT3G56400.1	0.616025	NaN	NaN	#VALUE!
LjWRKY33	AT3G58710.1	0.377138	2.04512	0.184409	68.1705
LjWRKY34	AT4G22070.1	0.333286	NaN	NaN	#VALUE!
LjWRKY37	AT4G31550.1	0.260402	2.48944	0.104603	82.9812
LjWRKY36	AT4G26440.1	0.361348	2.06747	0.174778	68.9156
LjWRKY34	AT4G04450.1	0.360943	NaN	NaN	#VALUE!
LjWRKY36	AT5G56270.1	0.339175	2.08933	0.162337	69.6444
LjWRKY39	AT1G80840.1	0.341396	NaN	NaN	#VALUE!
LjWRKY41	AT2G46400.1	0.517018	NaN	NaN	#VALUE!
LjWRKY40	AT4G01250.1	0.350761	NaN	NaN	#VALUE!

## Sheet: Hu-Lj 
Seq_1	Seq_2	Ka	Ks	Ka_Ks	T
LjWRKY9	rna-gnl|USDA|mrna.DCAR_104532	0.269134	1.97642	0.136172	65.8808
LjWRKY4	rna-gnl|USDA|mrna.DCAR_104532	0.321824	NaN	NaN	#VALUE!
LjWRKY9	rna-gnl|USDA|mrna.DCAR_209235	0.307641	1.23403	0.249298	41.1342
LjWRKY1	rna-gnl|USDA|mrna.DCAR_206474	0.284364	0.877299	0.324135	29.2433
LjWRKY7	rna-gnl|USDA|mrna.DCAR_208823	0.233294	1.84059	0.126749	61.3531
LjWRKY4	rna-gnl|USDA|mrna.DCAR_209235	0.298692	NaN	NaN	#VALUE!
LjWRKY8	rna-gnl|USDA|mrna.DCAR_205806	0.26732	1.71711	0.15568	57.2371
LjWRKY2	rna-gnl|USDA|mrna.DCAR_208291	0.165376	0.771267	0.214421	25.7089
LjWRKY1	rna-gnl|USDA|mrna.DCAR_313980	0.283631	0.870684	0.325756	29.0228
LjWRKY2	rna-gnl|USDA|mrna.DCAR_314185	0.155558	0.925074	0.168157	30.8358
LjWRKY6	rna-gnl|USDA|mrna.DCAR_417862	0.22186	0.951008	0.23329	31.7003
LjWRKY1	rna-gnl|USDA|mrna.DCAR_520922	0.251181	1.03034	0.243785	34.3446
LjWRKY4	rna-gnl|USDA|mrna.DCAR_522051	0.262549	1.52154	0.172555	50.718
LjWRKY4	rna-gnl|USDA|mrna.DCAR_625166	0.224279	NaN	NaN	#VALUE!
LjWRKY5	rna-gnl|USDA|mrna.DCAR_625166	0.334899	2.24484	0.149187	74.8279
LjWRKY8	rna-gnl|USDA|mrna.DCAR_625004	0.470475	2.46538	0.190833	82.1792
LjWRKY8	rna-gnl|USDA|mrna.DCAR_831446	0.258062	1.88876	0.13663	62.9585
LjWRKY3	rna-gnl|USDA|mrna.DCAR_830397	0.385634	4.79278	0.0804615	159.759
LjWRKY14	rna-gnl|USDA|mrna.DCAR_104996	0.360143	2.12819	0.169225	70.9396
LjWRKY15	rna-gnl|USDA|mrna.DCAR_104532	0.210522	1.52125	0.138388	50.7082
LjWRKY14	rna-gnl|USDA|mrna.DCAR_100420	0.471788	2.37978	0.198248	79.326
Seq_1	Seq_2	Ka	Ks	Ka_Ks	T
LjWRKY15	rna-gnl|USDA|mrna.DCAR_209235	0.249981	1.64714	0.151767	54.9046
LjWRKY13	rna-gnl|USDA|mrna.DCAR_205567	0.315609	1.45824	0.216431	48.608
LjWRKY14	rna-gnl|USDA|mrna.DCAR_206269	0.394029	2.25559	0.17469	75.1862
LjWRKY14	rna-gnl|USDA|mrna.DCAR_207847	0.477788	NaN	NaN	#VALUE!
LjWRKY13	rna-gnl|USDA|mrna.DCAR_207871	0.476581	3.58165	0.133062	119.388
LjWRKY13	rna-gnl|USDA|mrna.DCAR_206031	0.498542	NaN	NaN	#VALUE!
LjWRKY13	rna-gnl|USDA|mrna.DCAR_209775	0.486857	3.21322	0.151517	107.107
LjWRKY13	rna-gnl|USDA|mrna.DCAR_312079	0.516684	NaN	NaN	#VALUE!
LjWRKY14	rna-gnl|USDA|mrna.DCAR_312109	0.521787	2.0564	0.253738	68.5467
LjWRKY11	rna-gnl|USDA|mrna.DCAR_415420	0.233896	1.11805	0.209199	37.2684
LjWRKY15	rna-gnl|USDA|mrna.DCAR_522603	0.360329	NaN	NaN	#VALUE!
LjWRKY15	rna-gnl|USDA|mrna.DCAR_522051	0.298117	3.84165	0.0776011	128.055
LjWRKY15	rna-gnl|USDA|mrna.DCAR_625166	0.339873	NaN	NaN	#VALUE!
LjWRKY10	rna-gnl|USDA|mrna.DCAR_727488	0.343202	NaN	NaN	#VALUE!
LjWRKY11	rna-gnl|USDA|mrna.DCAR_830397	0.23171	1.36004	0.17037	45.3347
LjWRKY13	rna-gnl|USDA|mrna.DCAR_831775	0.279462	1.04513	0.267395	34.8376
LjWRKY17	rna-gnl|USDA|mrna.DCAR_312079	0.302768	NaN	NaN	#VALUE!
LjWRKY16	rna-gnl|USDA|mrna.DCAR_832584	0.354837	1.0658	0.332931	35.5266
LjWRKY17	rna-gnl|USDA|mrna.DCAR_831775	0.411067	1.9478	0.211042	64.9266
LjWRKY16	rna-gnl|USDA|mrna.DCAR_935385	0.376988	NaN	NaN	#VALUE!
LjWRKY18	rna-gnl|USDA|mrna.DCAR_312333	0.236703	3.35401	0.0705731	111.8
Seq_1	Seq_2	Ka	Ks	Ka_Ks	T
LjWRKY18	rna-gnl|USDA|mrna.DCAR_418329	0.233004	1.94545	0.119769	64.8482
LjWRKY18	rna-gnl|USDA|mrna.DCAR_522221	0.231606	1.8703	0.123834	62.3432
LjWRKY20	rna-gnl|USDA|mrna.DCAR_208054	0.460744	2.16816	0.212505	72.2719
LjWRKY19	rna-gnl|USDA|mrna.DCAR_518654	0.271742	1.38423	0.196313	46.141
LjWRKY20	rna-gnl|USDA|mrna.DCAR_518900	0.329525	2.45161	0.134412	81.7202
LjWRKY21	rna-gnl|USDA|mrna.DCAR_624384	0.338581	1.47628	0.229347	49.2094
LjWRKY20	rna-gnl|USDA|mrna.DCAR_729946	0.274294	1.43718	0.190856	47.906
LjWRKY19	rna-gnl|USDA|mrna.DCAR_729411	0.271873	1.45577	0.186755	48.5257
LjWRKY20	rna-gnl|USDA|mrna.DCAR_936019	0.469298	1.98211	0.236767	66.0702
LjWRKY24	rna-gnl|USDA|mrna.DCAR_208054	0.402319	1.45392	0.276713	48.4641
LjWRKY23	rna-gnl|USDA|mrna.DCAR_208100	0.214755	1.57996	0.135925	52.6652
LjWRKY24	rna-gnl|USDA|mrna.DCAR_518900	0.449286	2.01948	0.222476	67.3161
LjWRKY24	rna-gnl|USDA|mrna.DCAR_729946	0.420943	1.70878	0.246341	56.9593
LjWRKY23	rna-gnl|USDA|mrna.DCAR_729152	0.376686	1.6619	0.226659	55.3967
LjWRKY24	rna-gnl|USDA|mrna.DCAR_936019	0.445354	1.57054	0.283567	52.3514
LjWRKY22	rna-gnl|USDA|mrna.DCAR_934887	0.312045	1.90796	0.16355	63.5985
LjWRKY29	rna-gnl|USDA|mrna.DCAR_207871	0.419895	1.14209	0.367656	38.0696
LjWRKY29	rna-gnl|USDA|mrna.DCAR_209775	0.366311	1.54569	0.236988	51.523
LjWRKY29	rna-gnl|USDA|mrna.DCAR_206031	0.40507	1.25104	0.323787	41.7013
LjWRKY27	rna-gnl|USDA|mrna.DCAR_208054	0.470569	1.78667	0.263377	59.5558
LjWRKY29	rna-gnl|USDA|mrna.DCAR_312079	0.515088	3.14553	0.163752	104.851
Seq_1	Seq_2	Ka	Ks	Ka_Ks	T
LjWRKY25	rna-gnl|USDA|mrna.DCAR_312333	0.213784	NaN	NaN	#VALUE!
LjWRKY27	rna-gnl|USDA|mrna.DCAR_936019	0.59558	1.55147	0.383882	51.7155
LjWRKY34	rna-gnl|USDA|mrna.DCAR_209235	0.341077	NaN	NaN	#VALUE!
LjWRKY36	rna-gnl|USDA|mrna.DCAR_310853	0.521265	1.85586	0.280875	61.8621
LjWRKY35	rna-gnl|USDA|mrna.DCAR_418198	0.450583	1.18263	0.381002	39.4208
LjWRKY33	rna-gnl|USDA|mrna.DCAR_417784	0.341869	1.57053	0.217677	52.351
LjWRKY35	rna-gnl|USDA|mrna.DCAR_417862	0.629732	1.85121	0.340174	61.707
LjWRKY36	rna-gnl|USDA|mrna.DCAR_519217	0.171492	1.07342	0.159763	35.7806
LjWRKY34	rna-gnl|USDA|mrna.DCAR_522603	0.254879	2.09527	0.121645	69.8422
LjWRKY31	rna-gnl|USDA|mrna.DCAR_520655	0.458444	1.34249	0.341488	44.7496
LjWRKY34	rna-gnl|USDA|mrna.DCAR_522051	0.249038	2.43507	0.102272	81.1689
LjWRKY33	rna-gnl|USDA|mrna.DCAR_625004	0.377599	NaN	NaN	#VALUE!
LjWRKY34	rna-gnl|USDA|mrna.DCAR_625166	0.247667	2.47376	0.100118	82.4585
LjWRKY32	rna-gnl|USDA|mrna.DCAR_626292	0.313204	1.62701	0.192503	54.2337
LjWRKY33	rna-gnl|USDA|mrna.DCAR_831446	0.397518	NaN	NaN	#VALUE!
LjWRKY40	rna-gnl|USDA|mrna.DCAR_100420	0.469543	2.29163	0.204895	76.3876
LjWRKY40	rna-gnl|USDA|mrna.DCAR_104996	0.395806	2.44918	0.161608	81.6393
LjWRKY40	rna-gnl|USDA|mrna.DCAR_207847	0.223496	0.937478	0.238401	31.2493
LjWRKY41	rna-gnl|USDA|mrna.DCAR_207871	0.363025	2.24037	0.162038	74.679
LjWRKY41	rna-gnl|USDA|mrna.DCAR_209775	0.369793	1.86335	0.198456	62.1118
LjWRKY41	rna-gnl|USDA|mrna.DCAR_206031	0.405251	1.62134	0.249948	54.0448
LjWRKY39	rna-gnl|USDA|mrna.DCAR_518654	0.273731	1.48013	0.184938	49.3376
LjWRKY39	rna-gnl|USDA|mrna.DCAR_729411	0.256871	1.63222	0.157375	54.4075
LjWRKY41	rna-gnl|USDA|mrna.DCAR_831775	0.412514	1.29184	0.319322	43.0614

## Sheet: Lm-Lj
Seq_1	Seq_2	Ka	Ks	Ka_Ks	T
LjWRKY4	Lmh01g27050.1	0.0198226	0.042226	0.46944	1.40753
LjWRKY5	Lmh01g21880.1	0.0097404	0.0212996	0.457304	0.709987
LjWRKY6	Lmh01g21310.1	0.00441638	0.0293855	0.150291	0.979517
LjWRKY1	Lmh01g47280.1	0.00351186	0.0267587	0.131242	0.891956
LjWRKY2	Lmh01g44940.1	0.00126716	0.0136886	0.0925705	0.456286
LjWRKY3	Lmh01g41990.1	0.00108834	0.0365258	0.0297964	1.21753
LjWRKY7	Lmh01g06040.1	0.00491161	0.0278454	0.176388	0.928181
LjWRKY8	Lmh01g05060.1	0.00808742	0.0226326	0.357336	0.754418
LjWRKY9	Lmh01g01090.1	0.0126283	0.0074281	1.70006	0.247603
LjWRKY5	Lmh01g01090.1	0.35286	3.42228	0.103107	114.076
LjWRKY9	Lmh01g27050.1	0.372416	NaN	NaN	#VALUE!
LjWRKY9	Lmh01g21880.1	0.399386	2.38268	0.167621	79.4227
LjWRKY4	Lmh01g01090.1	0.298813	NaN	NaN	#VALUE!
LjWRKY2	Lmh02g03200.1	0.109596	0.727	0.150752	24.2333
LjWRKY3	Lmh02g06430.1	0.364405	0.992263	0.367246	33.0754
LjWRKY9	Lmh02g32500.1	0.206442	1.22773	0.168149	40.9244
LjWRKY5	Lmh02g32500.1	0.347844	NaN	NaN	#VALUE!
LjWRKY4	Lmh02g32500.1	0.312787	NaN	NaN	#VALUE!
LjWRKY3	Lmh02g44290.1	0.267911	1.79842	0.14897	59.9474
LjWRKY3	Lmh03g20910.1	0.315761	2.13127	0.148156	71.0424
LjWRKY4	Lmh09g04970.1	0.198266	1.41504	0.140113	47.1679
LjWRKY5	Lmh09g04970.1	0.33161	2.62403	0.126374	87.4677
LjWRKY6	Lmh09g04510.1	0.574134	2.09315	0.274291	69.7718
LjWRKY9	Lmh09g04970.1	0.37445	NaN	NaN	#VALUE!
LjWRKY15	Lmh01g01090.1	0.196303	1.18965	0.165008	39.6551
Seq_1	Seq_2	Ka	Ks	Ka_Ks	T
LjWRKY15	Lmh01g21880.1	0.392425	NaN	NaN	#VALUE!
LjWRKY15	Lmh01g27050.1	0.305168	NaN	NaN	#VALUE!
LjWRKY11	Lmh01g41990.1	0.26882	2.42237	0.110974	80.7457
LjWRKY11	Lmh02g06430.1	0.487548	2.16545	0.225148	72.1818
LjWRKY10	Lmh02g44760.1	0.0547533	0.067978	0.805457	2.26593
LjWRKY11	Lmh02g44290.1	0.00509484	0.0290172	0.17558	0.967239
LjWRKY12	Lmh02g41690.1	0.0250207	0.0391134	0.639696	1.30378
LjWRKY13	Lmh02g37960.1	0.00399291	0.0375078	0.106455	1.25026
LjWRKY14	Lmh02g37410.1	0.00427758	0.0563405	0.0759237	1.87802
LjWRKY15	Lmh02g32500.1	0.00707274	0.030461	0.23219	1.01537
LjWRKY11	Lmh03g20910.1	0.204478	0.971271	0.210526	32.3757
LjWRKY13	Lmh03g19070.1	0.369615	2.14223	0.172537	71.4078
LjWRKY13	Lmh04g25390.1	0.375273	1.63143	0.230026	54.3811
LjWRKY14	Lmh04g24930.1	0.444441	1.98168	0.224275	66.0559
LjWRKY13	Lmh06g14860.1	0.402178	1.6809	0.239263	56.0302
LjWRKY14	Lmh06g14470.1	0.63301	3.60773	0.175459	120.258
LjWRKY15	Lmh09g04970.1	0.306984	2.7685	0.110885	92.2832
LjWRKY10	Lmh09g09700.1	0.614793	NaN	NaN	#VALUE!
LjWRKY16	Lmh02g00380.1	0.429447	NaN	NaN	#VALUE!
LjWRKY17	Lmh02g37960.1	0.38205	2.861	0.133537	95.3666
LjWRKY16	Lmh03g13940.1	0.00389864	0.00440854	0.88434	0.146951
LjWRKY17	Lmh03g19070.1	0.00494287	0.00855624	0.577691	0.285208
LjWRKY17	Lmh04g25390.1	0.361141	1.34348	0.26881	44.7826
LjWRKY17	Lmh06g14860.1	0.448651	1.55506	0.28851	51.8353
LjWRKY16	Lmh08g09170.1	0.215104	1.39891	0.153765	46.6304
Seq_1	Seq_2	Ka	Ks	Ka_Ks	T
LjWRKY18	Lmh05g06320.1	0.00125641	0.0163439	0.0768737	0.544795
LjWRKY18	Lmh06g27160.1	0.272936	NaN	NaN	#VALUE!
LjWRKY19	Lmh04g18970.1	0.164785	0.817295	0.201623	27.2432
LjWRKY19	Lmh06g01280.1	0.511109	1.98473	0.257521	66.1576
LjWRKY20	Lmh06g19530.1	0.322001	1.39043	0.231584	46.3476
LjWRKY19	Lmh07g22510.1	0.0107976	0.038393	0.281239	1.27977
LjWRKY20	Lmh07g19830.1	0.0124304	0.0481866	0.257963	1.60622
LjWRKY21	Lmh07g09950.1	0.00676388	0.0281641	0.24016	0.938802
LjWRKY20	Lmh08g03320.1	0.353939	1.33962	0.264208	44.654
LjWRKY22	Lmh03g26040.1	0.225366	0.9488	0.237527	31.6267
LjWRKY23	Lmh06g29660.1	0.317425	1.37867	0.23024	45.9557
LjWRKY24	Lmh06g19530.1	0.428231	1.75429	0.244105	58.4764
LjWRKY24	Lmh07g19830.1	0.376853	1.43576	0.262475	47.8588
LjWRKY22	Lmh08g04020.1	0.00592888	0.00998351	0.593868	0.332784
LjWRKY23	Lmh08g03900.1	0.00612248	0.0159157	0.384682	0.530524
LjWRKY24	Lmh08g03320.1	0.00777209	0.0154379	0.503441	0.514598
LjWRKY29	Lmh02g37960.1	0.405211	1.68629	0.240297	56.2097
LjWRKY29	Lmh03g19070.1	0.426195	1.56035	0.273141	52.0115
LjWRKY29	Lmh04g25390.1	0.248499	0.949491	0.261718	31.6497
LjWRKY25	Lmh05g06320.1	0.274549	3.8385	0.071525	127.95
LjWRKY27	Lmh06g19530.1	0.00638108	0.015338	0.416032	0.511265
LjWRKY28	Lmh06g17130.1	0.0310618	0.0637312	0.487388	2.12437
LjWRKY29	Lmh06g14860.1	0.00842959	0.0176026	0.478884	0.586752
LjWRKY30	Lmh06g01280.1	0.00973381	0.0345717	0.281555	1.15239
LjWRKY25	Lmh06g27160.1	0.00270149	0.0261654	0.103246	0.872181
Seq_1	Seq_2	Ka	Ks	Ka_Ks	T
LjWRKY26	Lmh06g27160.1	0.00301735	0.0443844	0.0679824	1.47948
LjWRKY27	Lmh07g19830.1	0.335756	1.29084	0.260107	43.0279
LjWRKY30	Lmh07g22510.1	0.421311	2.62082	0.160755	87.3607
LjWRKY27	Lmh08g03320.1	0.445239	1.73276	0.256954	57.7586
LjWRKY34	Lmh01g27050.1	0.200831	1.34759	0.14903	44.9196
LjWRKY36	Lmh01g20220.1	0.133	0.756038	0.175916	25.2013
LjWRKY34	Lmh01g21880.1	0.322163	4.17591	0.0771479	139.197
LjWRKY35	Lmh01g21310.1	0.58871	1.75453	0.335538	58.4843
LjWRKY34	Lmh01g01090.1	0.30205	2.73761	0.110334	91.2537
LjWRKY34	Lmh02g32500.1	0.307354	2.69146	0.114196	89.7152
LjWRKY31	Lmh02g44760.1	0.386704	3.07822	0.125626	102.607
LjWRKY37	Lmh09g19140.1	0.0120263	0.082667	0.145479	2.75557
LjWRKY38	Lmh09g19140.1	0.0120263	0.082667	0.145479	2.75557
LjWRKY31	Lmh09g09710.1	0.00723071	0.0359966	0.200872	1.19989
LjWRKY32	Lmh09g09700.1	0.0109142	0.0554098	0.196973	1.84699
LjWRKY33	Lmh09g06830.1	0.00889295	0.0112943	0.787381	0.376478
LjWRKY34	Lmh09g04970.1	0.00152779	0.0178618	0.0855338	0.595393
LjWRKY35	Lmh09g04510.1	0.0753807	0.0895601	0.841677	2.98534
LjWRKY36	Lmh09g00350.1	0.00523765	0.0155547	0.336725	0.518489
LjWRKY40	Lmh02g37410.1	0.360114	1.51069	0.238376	50.3565
LjWRKY41	Lmh02g37960.1	0.402243	1.57018	0.256176	52.3394
LjWRKY39	Lmh04g18970.1	0.00770967	0.0415331	0.185627	1.38444
LjWRKY40	Lmh04g24930.1	0.00874327	0.0147606	0.592337	0.492021
LjWRKY41	Lmh04g25390.1	0.00694369	0.0265632	0.261403	0.88544
LjWRKY40	Lmh06g14470.1	0.565313	1.95381	0.289338	65.1271
LjWRKY41	Lmh06g14860.1	0.244943	0.90816	0.269714	30.272
LjWRKY39	Lmh07g22510.1	0.17491	0.846232	0.206692	28.2077
